# Supplementary material for: RNA-Binding Protein OsGRP3 Positively Regulates Rice Storability
Source: Plants (Basel). 2026 Feb 2;15(3):464. doi: 10.3390/plants15030464 (PMC12899378; doi:10.3390/plants15030464)
Supplement: Supplementary file 1 [file plants-15-00464-s001.zip]

Archive with 2 entries (2 files):
- Supplementary Table 20260118.xlsx
- supporting data-12.17.pdf
