# Supplementary material for: RNA-Binding Protein OsGRP3 Positively Regulates Rice Storability
Source: Plants (Basel). 2026 Feb 2;15(3):464. doi: 10.3390/plants15030464 (PMC12899378; doi:10.3390/plants15030464)
Supplement: Supplementary file 1 [file plants-15-00464-s001.zip › Supplementary Table 20260118.xlsx]

## Sheet: Supplementary Table 1
Primer in this study
Primer name	Sequence (5’-3’)	Purpose
OsGRP3-qPCR-F	TTTGGCTTCGTCACCTTCTC	qPCR of OsGRP3
OsGRP3-qPCR-R	GCCTCATTGACGGTGATGTT
PP2A-F	TTATGGGGGATTATGTGGATCG
PP2A-R	GTGCTGTCAGTGGAAAATAGTC
OsActin2-F	GCATATCATTCCTCAGGTCTTGG
OsActin2-R	GGTGCAAGCAATGAAATCGC
OsGRP3-GFP-F	CTCGGTACCCGGGGATCCatggcggcgccggatgtcga	Transgenic rice plants construction
OsGRP3-GFP-R	CCATGTCGACTCTAGAgttcctccagttcccgccggagtcg
OsGRP3-flag-F	TCTGCACTAGGTACCTGCAGatggcggcgccggatgtcga
OsGRP3-flag-R	ATGGATCCGTCGACCTGCAGgttcctccagttcccgccggagtcg
GRP2-His-F	CTGAGCTCGTGGATCCGatggcggcgccggatgtcga	Protein purification
GRP2-His-R	CGAGATCTGAGAATTCttcctccagttcccgccggagtcgc

## Sheet: Supplementary Table 2
Figure C Viscosity(CP)
	WT(Mock)			GRP3-GFP-1(Mock)			GRP3-flag-2(Mock)			WT(Aging)			GRP3-GFP-1(Aging)			GRP3-flag-2(Aging)
Peak viscosity	3172	3063	3177	3101	3196	2998	3095	2916	2955	2222	2174	2154	2548	2563	2497	2417	2331	2374
Setback	1207	1240	1169	1301	1238	1168	1158	1002	1027	804	855	882	689	751	733	721	714	667
	WT(MOCK)	GRP3-GFP-1(MOCK)	GRP3-flag-2(MOCK)	Peak viscosity
n	3	3	3
Mean	3137.33	3098.33	2988.67
Std. Deviation	64.4231	99.0269	94.1293
	WT(Aging)	GRP3-GFP-1(Aging)	GRP3-flag-2(Aging)	Peak viscosity
n	3	3	3
Mean	2183.33	2536	2374
Std. Deviation	34.9476	34.5977	43
	WT(MOCK)	GRP3-GFP-1(MOCK)	GRP3-flag-2(MOCK)	Setback
n	3	3	3
Mean	1205.33	1235.67	1062.33
Std. Deviation	35.5293	66.5307	83.7874
	WT(Aging)	GRP3-GFP-1(Aging)	GRP3-flag-2(Aging)	Setback
n	3	3	3
Mean	847	724.333	700.667
Std. Deviation	39.6106	31.8957	29.3655
Multiple comparisons(MOCK)		Significant	Peak viscosity
WT	GRP3-GFP-1	ns
	GRP3-flag-2	ns
Multiple comparisons(Aging)		Significant	Peak viscosity
WT	GRP3-GFP-1	**
	GRP3-flag-2	**
Multiple comparisons(MOCK)		Significant	Setback
WT	GRP3-GFP-1	ns
	GRP3-flag-2	ns
Multiple comparisons(Aging)		Significant	Setback
WT	GRP3-GFP-1	*
	GRP3-flag-2	**

## Sheet: Supplementary Table 3
Transcriptome analysis determined that gene expression between Nip-Aging and Nip-Mock was significant (q < 0.01, |log2(FC)| ≥ 1).
gene_id	BaseMean	FoldChange	log2FoldChange	p-value	q-value	Regulation	Expression_Nip-Mock-1	Expression_Nip-Mock-2	Expression_Nip-Mock-3	Expression_Nip-Aging-1	Expression_Nip-Aging-2	Expression_Nip-Aging-3	gene_symbol	description
Os01g0100600	111.634344139427	0.449563795969442	-1.1534	1.15613762485281e-05	4.3678819251438e-05	Down	8.13920179914393	5.94490750480965	7.9973884567326	1.93228929810268	2.82041157175508	1.85972159670142		Single-stranded nucleic acid binding R3H domain containing protein. (Os01t0100600-01)
Os01g0101200	12.3984851517736	0.190292259195907	-2.39371	0.00363082171856506	0.00882314004725001	Down	2.52614435852204	1.35469578276256	0.959621334445024	0.0873049106565524	0.291273486432981	0.232687796331617	Os11g0484000	2,3-diketo-5-methylthio-1-phosphopentane phosphatase domain containing protein. (Os01t0101200-01);2,3-diketo-5-methylthio-1-phosphopentane phosphatase domain containing protein. (Os01t0101200-02)
Os01g0101300	49.6929733359896	0.454487563459701	-1.13769	0.000995027950110024	0.00272493968593132	Down	3.24070587953271	3.2657668777313	3.59155042922711	0.776811098510569	1.2495494305244	1.03519069728755		Similar to MRNA, partial cds, clone: RAFL22-26-L17. (Fragment). (Os01t0101300-01)
Os01g0102400	486.784162197741	3.41374967287612	1.77135727074376	3.53738789647786e-19	4.4566786720063e-18	Up	12.0395673777946	16.7348486491312	11.5185486185344	30.7909514169207	33.4904507443736	28.5256013821916	NFYC6	Histone-fold domain containing protein. (Os01t0102400-01)
Os01g0102500	873.285042399316	2.60075263990839	1.37892918968927	7.18822960983609e-22	1.07453107743119e-20	Up	22.388938881245	27.6043348338725	26.386122903972	43.3885676039753	47.640699669043	42.2431328933482		Conserved hypothetical protein. (Os01t0102500-01)
Os01g0102600	19.2733291552678	3.24756939655224	1.69936035461606	0.00164827143665544	0.00430658223634017	Up	0.752274602614437	0.901440407661064	0.571541967183795	2.0591220476025	1.40518725994915	1.41358526330165	SKL1	Shikimate kinase domain containing protein. (Os01t0102600-01);Similar to shikimate kinase family protein. (Os01t0102600-02)
Os01g0103650	16.6723456440596	5.30970958989437	2.40863295619389	0.000182822423326934	0.000573593491871863	Up	0.66389173352783	0.361605645328707	0.55024682750714	2.92854694953939	1.22130598634172	1.40094329911291		Hypothetical gene. (Os01t0103650-00)
Os01g0103800	91.5832178692626	0.206881697506805	-2.27312	4.28542573527521e-14	3.7599524556701e-13	Down	5.92126507940215	5.91280939665637	8.03766245838977	0.884053927236518	0.98315000322617	0.872669762152501	At1g76660	Conserved hypothetical protein. (Os01t0103800-01)
Os01g0104000	355.759456804554	0.29518911204426	-1.76029	9.32177339384598e-23	1.46755971254716e-21	Down	26.3699024092046	24.2332985523167	23.674403061414	4.12658392476165	4.71662048157911	5.83860443918777	At1g52310	C-type lectin domain containing protein. (Os01t0104000-01);Similar to predicted protein. (Os01t0104000-02)
Os01g0104400	528.260046480564	0.378351121160049	-1.4022	5.64992625800795e-16	5.68815441971203e-15	Down	47.3673942973389	46.0443654558732	61.0523596433358	14.4558717353661	11.3628092099485	13.1117062213481	R40C1	S-type euonymus-related lectin (EUL), Response to ABA treatment (Os01t0104400-01);Ricin B-related lectin domain containing protein. (Os01t0104400-02);Ricin B-related lectin domain containing protein. (Os01t0104400-03)
Os01g0104500	688.216346658443	3.18293625803241	1.67035826563191	6.76179412486622e-30	1.65564098340079e-28	Up	20.3402405319106	22.3121111767912	18.7424365818139	43.5344678064969	43.4316899312519	44.2554189522013	NAC087	No apical meristem (NAM) protein domain containing protein. (Os01t0104500-01)
Os01g0104900	42.6110393619106	2.95353111096126	1.5624408086402	0.000789724335277531	0.00220008176553793	Up	0.88953943659236	1.08566230277824	1.57693472745836	1.04526072168292	2.46160994378779	3.4959834118633	FACT	Transferase family protein. (Os01t0104900-01);Hypothetical conserved gene. (Os01t0104900-02)
Os01g0105900	84.6576039682126	0.400251301393766	-1.32102	1.28309788810181e-06	5.49750224797315e-06	Down	7.90205830208794	6.50897948104276	7.46992059435565	1.69900544801592	2.15397495861858	1.99242683486795	ADK2	Carbohydrate/purine kinase domain containing protein. (Os01t0105900-01)
Os01g0106500	516.094786480962	2.66216847869777	1.41260187691859	7.8642833282421e-16	7.85210532584118e-15	Up	31.0505244068334	26.1596427016219	24.390375583811	45.2894224030866	58.8008350736581	41.7868500912196		Conserved hypothetical protein. (Os01t0106500-01)
Os01g0106600	10.6321396587731	7.44802449390169	2.89685781741502	0.000651937736290473	0.00184888802839097	Up	0.220412291518704	0.385170692270949	0.0627969864237132	1.3368831138171	1.54392031298421	0.548169686372627		Similar to Chitin-binding lectin 1 precursor (PL-I). (Os01t0106600-01)
Os01g0106700	279.995801573891	0.465653689394521	-1.10267	7.14320189674133e-06	2.77196740716798e-05	Down	3.77519843147762	3.60031215875817	3.69532651643111	1.12510113032271	0.75619659811013	1.56240597817172	ATM	PI3Kc (Phosphoinositide 3-kinasecatalytic domain) and FATC (FRAP, ATM, TRRAP C-terminal) domain containing protein, ATM homolog, Accurate repair of meiotic double-strand breaks (Os01t0106700-01)
Os01g0107400	25.1645943676687	0.354385933326318	-1.49661	0.00208532381790032	0.00534077770115436	Down	6.13710474197391	7.26321876853789	7.51208950093669	1.48471153505649	1.59216782276496	1.8843332969059		Conserved hypothetical protein. (Os01t0107400-01)
Os01g0108200	136.080242821059	0.233244080911062	-2.10009	1.60342781751414e-16	1.68563254076713e-15	Down	9.31921060061555	7.94231274604675	9.03692136162039	0.938908102067173	1.75268528518189	1.39022635079841	POPA	Similar to Prolyl endopeptidase (EC 3.4.21.26) (Post-proline cleaving enzyme) (PE). (Os01t0108200-01)
Os01g0108800	125.501805718903	3.44695815589178	1.78532378531561	1.58685164703767e-11	1.12876931941157e-10	Up	2.13884482294762	2.63414162969423	1.81457345972501	5.85443469183441	5.10496079879221	4.33428434566552		Protein of unknown function DUF936, plant family protein. (Os01t0108800-01)
Os01g0109201	11.0657522560206	5.5208260982955	2.46488415808004	0.000645337881753412	0.0018321407670328	Up	0.0825335923219743	0.192303376375393	0.188115130633846	0.513432978726919	0.556710488649665	0.638594944544392		Hypothetical gene. (Os01t0109201-01)
Os01g0109500	32.0392090658485	4.52400538456216	2.1776006464534	9.87341606200726e-06	3.76894049518669e-05	Up	0.827624783039439	1.10192389147475	0.681188517495074	3.51818850814598	3.00598514444804	1.44844673654496		Conserved hypothetical protein. (Os01t0109500-01)
Os01g0110400	883.381566753401	0.359625875194195	-1.47543	2.90269435274562e-29	6.86963104770915e-28	Down	84.7547902147602	71.5464367744109	77.1143363399589	16.5540091513042	19.6682094335193	19.9291543139428	AAT1	Similar to Acetyl-CoA C-acetyltransferase. (Os01t0110400-01)
Os01g0110500	90.0580759356817	0.37312549860845	-1.42227	1.92605670620186e-05	7.0303856246631e-05	Down	4.53597339450529	3.48844243417528	3.87699058492255	0.853361594266269	0.626351405364888	1.48594537469179	PERK8	Protein kinase, core domain containing protein. (Os01t0110500-01)
Os01g0111300	11.5567399057429	6.96081475385137	2.79925618143986	0.000249220619676639	0.000761894034339657	Up	0.566537121164909	0.141432023759218	0.322820689002304	1.05731072704669	2.2046768288426	1.52640466060921		Conserved hypothetical protein. (Os01t0111300-01)
Os01g0111600	10594.4557604097	0.400161073917809	-1.32135	3.92133192488554e-27	8.12696041432527e-26	Down	1371.06412810983	1347.64432157273	1358.92708928341	359.780081698532	327.269378776625	403.80316748336	MFT2	PEBP (phosphatidylethanolamine-binding protein) family protein, Regulation of ABA signaling-mediated seed germination (Os01t0111600-01)
Os01g0111900	42.8780901139155	0.24283563129968	-2.04195	9.88446877477364e-06	3.77266326624648e-05	Down	4.40394090280535	5.22221173665627	9.34761352500715	1.13010409253184	1.19965422756943	0.730179152551038		Glutelin family protein. (Os01t0111900-01)
Os01g0112100	171.880913063487	2.35041208571889	1.23291371930239	1.79722189614817e-07	8.56825391336496e-07	Up	2.36722263645782	2.82136004047445	2.55851357772539	3.99033823564356	5.13496769498621	3.11458698936969		Conserved hypothetical protein. (Os01t0112100-01)
Os01g0112201	34.9870236680209	8.26582650917629	3.04715908341029	9.00509935783552e-10	5.49722192021035e-09	Up	0.769387309680279	0.71706936886839	0.409180363767252	4.40337688598062	4.15177358050287	2.04104673033375		Hypothetical protein. (Os01t0112201-01)
Os01g0112300	541.381106504457	0.491625279957844	-1.02437	6.78716722009297e-10	4.18642978084604e-09	Down	34.8430359258068	33.4550763333324	34.1840493683634	10.9619109622033	9.45368100598396	13.2843114612826		Hypothetical conserved gene. (Os01t0112300-01)
Os01g0112400	16.0692591004447	4.06723067954206	2.0240468178946	0.000591609781032626	0.00169102135717285	Up	0.607916548151954	0.441489768283676	0.692798517868671	1.75337362235243	1.11833312866977	1.83260650052025	NIP4-1	Major intrinsic protein family protein. (Os01t0112400-01)
Os01g0112600	2.84859820609185	49.5378527746675	5.63045943100343	0.00256079424396525	0.00643469688998455	Up	0	0	0	0.183279472719766	1.22294268693987	0.488482220521949		Conserved hypothetical protein. (Os01t0112600-01)
Os01g0113650	15.4590850943696	7.10013681524453	2.8278468247262	2.80031120024913e-05	9.98783398589164e-05	Up	0.113250514426737	0.141360988086812	0.290392694125127	0.845423745584295	1.18992753404031	0.516369787439408	PR5K	Hypothetical conserved gene. (Os01t0113650-00)
Os01g0113700	27.1564318364794	0.107179386251672	-3.2219	5.99897373492182e-07	2.68362970889233e-06	Down	2.08779420577439	1.89528435879356	2.59560877218014	0.354216893404531	0.0422059344819315	0.0899114300399547	LRK10	Similar to Receptor-like kinase. (Os01t0113700-00)
Os01g0114100	54.9398813570696	0.215290394778152	-2.21564	1.30876462767035e-06	5.60085629378394e-06	Down	3.82684565453242	3.11744226733583	4.44725509257529	0.140959022788494	0.979746960562033	0.500917900097541	LRK10	Similar to Protein kinase RLK17. (Os01t0114100-01)
Os01g0114550	15.235294162133	5.24249631145539	2.39025394126285	0.000228179532418226	0.000702528558267701	Up	0.130005635507169	0.155783981889766	0.355579246004383	0.533776102745665	0.728519594180278	0.948424581911311	LRK10	Non-protein coding transcript. (Os01t0114550-01)
Os01g0115100	11.0595240190499	0.0127095092472843	-6.29795	3.41517012278516e-06	1.38163916777205e-05	Down	1.60828654938398	0.923444183660399	1.92449024157009	0	0	0		Hypothetical conserved gene. (Os01t0115100-01)
Os01g0115300	43.2200977883045	0.109602771830682	-3.18964	2.47112795992685e-11	1.7331345844157e-10	Down	3.80165512096232	3.88957610946439	4.36798341885539	0.23262004939999	0.43654794919371	0.206662092927657	At4g34880	Hypothetical gene. (Os01t0115300-01)
Os01g0115533	7.36733786819608	127.347923072172	6.99263162054575	2.50700700371613e-06	1.03149189184378e-05	Up	0	0	0	0.360458600777298	0.773093725003838	0.228739431048783	LRK10	Non-protein coding transcript. (Os01t0115533-00)
Os01g0116200	3.61523676053588	31.0442154311155	4.95625256635067	0.00238218173652417	0.00602501770268904	Up	0	0	0.0281513221347321	0.138302914997124	0.192257094189167	0.245739521980367	LRK10	Protein kinase, core domain containing protein. (Os01t0116200-01)
Os01g0116400	131.098722232003	0.438835814582999	-1.18825	2.17226216745086e-05	7.85691682729828e-05	Down	8.05292050798692	7.15067878542098	7.14419922162594	2.6358407861298	2.62274170091412	1.31464343246112	LRK10	Protein kinase, core domain containing protein. (Os01t0116400-01)
Os01g0117900	38.6472046556252	0.259188466073724	-1.94793	6.45420598971545e-06	2.51874629174975e-05	Down	5.8594878768413	4.98428775935276	5.75018526599196	0.607521178100937	1.43569234109231	0.809592284637917	At3g18200	Similar to nodulin-like protein. (Os01t0117900-01);Similar to Nodulin-like protein 5NG4. (Os01t0117900-02);Similar to nodulin-like protein. (Os01t0117900-03)
Os01g0118600	30.8342456388423	3.4480222621515	1.78576908921584	1.5034056436142e-05	5.57603409810378e-05	Up	0.870844641980761	0.735816280472793	0.687072910282979	1.8127570427173	1.77264924824112	1.72153943988266	XAX1	Similar to Hga5 protein. (Os01t0118600-00)
Os01g0118700	391.687874826272	3.70675408705559	1.89015640726567	1.48966424669741e-20	2.04265633827625e-19	Up	6.67153788131739	7.06658634859424	8.58808216295972	19.5080668476394	22.073177929404	13.703716840977	XYXT1	Similar to HGA4. (Os01t0118700-01)
Os01g0119500	34.6707552739951	0.285780671643808	-1.80702	0.00018324633273445	0.000574799172355683	Down	3.51368697070681	2.17779477315644	2.45090462918515	0.226120187729491	0.565799921254824	0.753328303545402		Protein of unknown function DUF1618 domain containing protein. (Os01t0119500-01)
Os01g0120300	61.1966509798842	0.363886531761057	-1.45844	3.24431678656859e-05	0.000114673946889772	Down	3.11463151164942	3.08828105421003	3.52452362362477	1.06430461123338	0.512136990980169	0.800071787386663	EMB2369	Similar to EMB2369 (EMBRYO DEFECTIVE 2369); ATP binding / aminoacyl-tRNA ligase/ leucine-tRNA ligase/ nucleotide binding. (Os01t0120300-00)
Os01g0120500	166.794833974006	7.39010578876915	2.88559501658256	2.51745407918605e-27	5.26632516997716e-26	Up	3.08409721582478	4.33438283147803	3.77507233279088	22.7032572377548	18.3137835707343	14.3934808429919		Similar to PAP fibrillin domain containing protein,expressed. (Os01t0120500-01)
Os01g0120700	3698.47768683905	2.37204861654557	1.24613357907887	4.31968602871551e-28	9.51675703289146e-27	Up	110.086741026788	111.586007445214	105.590864722526	177.532597268044	178.872544126289	163.622638820126		Similar to sarcoplasmic reticulum histidine-rich calcium-binding protein. (Os01t0120700-01)
Os01g0120800	967.374962589058	0.424475619931453	-1.23625	1.7521628281752e-25	3.26309399611703e-24	Down	37.6957751025024	34.4790330230497	39.048643734416	9.48268789612902	11.5300017169397	10.5580016298629	TIF3A1	Similar to Eukaryotic translation initiation factor 3 subunit 10 (eIF-3 theta) (Eukaryotic translation initiation factor 3 large subunit) (eIF3a). (Os01t0120800-01);Similar to Translation initiation factor 3. (Os01t0120800-02);Similar to Translation initiation factor 3. (Os01t0120800-03);Similar to Translation initiation factor 3. (Os01t0120800-04);Similar to Translation initiation factor 3. (Os0…
Os01g0121000	105.203962302975	4.92455961498245	2.29999471549528	1.11564394430645e-16	1.18356157382273e-15	Up	3.73089578288203	4.67389438805732	3.47877168473602	10.1277898764039	14.0436056868778	15.2959791667972		Conserved hypothetical protein. (Os01t0121000-01)
Os01g0121300	682.535293262816	0.412054977914056	-1.27909	4.39735663626355e-13	3.55105212360665e-12	Down	43.9535622268292	42.1625955975298	45.5512263144114	10.3561833834851	10.3909900012029	15.5316080168361		Conserved hypothetical protein. (Os01t0121300-01)
Os01g0121500	29.4024598626397	2.71129356269396	1.43898132804606	0.000671424126937974	0.001899324465546	Up	2.14064975528766	2.49385834299481	2.33789603411954	4.82732611217282	4.30400359402849	3.54922524784302		Conserved hypothetical protein. (Os01t0121500-01)
Os01g0121900	23.6634322492788	18.9116773624795	4.24120542301961	1.25595053242151e-07	6.09388038431609e-07	Up	0	0.126352290586237	0.648902193045036	4.95903650766343	2.46201284477934	1.88814003083905	At5g37870	Seven-in-absentia protein, sina domain containing protein. (Os01t0121900-00)
Os01g0124650	35.9896688268385	0.161091977355577	-2.63404	1.55624907899053e-06	6.58902189215093e-06	Down	6.72185926699735	4.71851963091851	9.10148530504726	1.36626516027462	0.310789153912405	0.551729229790631	RBBI3.3	Hypothetical conserved gene. (Os01t0124650-02)
Os01g0125850	98.2757850932742	2.61913970268284	1.3890930138666	1.32660501173299e-07	6.42059122859595e-07	Up	2.3327737249433	3.00763459221016	2.59118984682153	3.80249701233057	5.46976972067278	4.70007408410013	AIP1-2	Hypothetical protein. (Os01t0125850-00)
Os01g0127900	38.1786922387871	0.42231758351544	-1.2436	0.00360667393977549	0.00877254123250783	Down	3.20699884159714	2.80624361511691	2.75050800535864	0.925534463411839	0.463176093895262	1.09633937274525	PMI1	Mannose-6-phosphate isomerase domain containing protein. (Os01t0127900-01)
Os01g0128100	39.5470200384516	61.8903024602826	5.95164146735616	3.53802101942938e-14	3.13165588403733e-13	Up	0.0533642570740692	0.0532880518676257	0	2.02503864241397	1.96591220667196	0.589857567223306	ENDO2	Similar to Bifunctional nuclease (Fragment). (Os01t0128100-01)
Os01g0128200	25.5688356851437	8.43359223102334	3.07614726817832	3.9943048375828e-09	2.29222220851394e-08	Up	0.52437621912473	0.349084933061511	0.298796823774226	1.54949296859052	2.6527902121934	2.46336408674583	ENDO4	Similar to Nuclease I. (Os01t0128200-01)
Os01g0128250	16.7692397871436	0.200888966962342	-2.31553	0.000502511830447052	0.00145585429460022	Down	1.65040335719966	1.20856746913049	2.25701439428677	0.273786382150021	0.228356897301069	0.182426021196876	ENDO4	Hypothetical gene. (Os01t0128250-01)
Os01g0128300	194.717934442417	2.32985161486418	1.2202380744862	8.55719413945278e-07	3.75566461891125e-06	Up	11.7859350325973	13.8539172807297	13.2780739071473	19.858998733454	14.7816074409784	26.017757521723	MHZ4	Chloroplast-localized membrane protein homologous to Arabidopsis ABA4, Regulation of root growth and coleoptile elongation, Regulation of ethylen response (Os01t0128300-01)
Os01g0128400	566.747929872721	0.481717039555278	-1.05374	4.07094529244375e-12	3.04115544954314e-11	Down	32.8974189098012	28.7096288907075	33.8247862276561	9.94334038177569	9.07583770254172	11.6672406720594		Protein of unknown function DUF2359, TMEM214 domain containing protein. (Os01t0128400-01);Similar to predicted protein. (Os01t0128400-02)
Os01g0128800	110.372727806389	0.080579409096509	-3.63344	7.22728380913663e-25	1.28729060602885e-23	Down	5.45520421508792	5.14195160482939	6.62361484839277	0.444025879643063	0.158720779839498	0.338123357949471	At1g03370	Similar to plant synaptotagmin. (Os01t0128800-01)
Os01g0130000	1781.38046041909	2.57399095809201	1.36400698567255	5.59139519136677e-19	6.93012949498107e-18	Up	51.5570280720074	67.3983976904031	56.3178150009371	103.938125165635	98.0692128218105	100.911590206067	MTP7	Cation efflux protein family protein. (Os01t0130000-01);Similar to metal tolerance protein C3. (Os01t0130000-02)
Os01g0130100	92.8816082608167	3.35206850043046	1.7450516312036	4.68213499447968e-09	2.67215080379284e-08	Up	4.29424177028081	5.98974026619449	4.03935730325979	9.28630769758601	13.6871242740553	9.49321190837819	MTP7	Hypothetical gene. (Os01t0130100-01)
Os01g0130400	77.787024964916	0.420417345335114	-1.25011	0.000743484864171103	0.00208366785800488	Down	2.65272675557216	3.23041293866104	2.85721783422556	0.724492974515781	0.453208172218893	1.28729432231667	XYL1	Similar to Alpha-xylosidase precursor (Fragment). (Os01t0130400-01)
Os01g0131250	90.6676200568147	40.0815946801979	5.32486800340667	1.47071169558385e-37	5.38796715244512e-36	Up	0.0888523091401394	0.0887254262988472	0.101258549826663	2.15569015493003	3.22058555717935	2.10454698325902		Hypothetical gene. (Os01t0131250-01)
Os01g0131300	4849.37461632871	3.32170043854368	1.73192197236279	4.32216335331016e-43	2.15476923876794e-41	Up	212.705262357867	237.09112388359	205.733997716864	495.102667130156	499.499262853674	466.530078983963		Conserved hypothetical protein. (Os01t0131300-01)
Os01g0131900	11.0686263548516	4.46509507733579	2.15869089564671	0.00386365635680343	0.00932645500770811	Up	0.552651407410867	1.83954070118198	1.25963366885213	4.12558499377042	2.5807687584687	4.27608183454726	WIP1	Similar to Wound-induced protease inhibitor (WIP1). (Os01t0131900-00)
Os01g0132400	31.4493046774396	5.47959812808238	2.45407009028754	1.67812194933088e-08	8.99182056506656e-08	Up	0.615081861649836	0.433555420715035	0.700964307377917	2.36334056928119	2.08382997314096	1.91964942801608		Conserved hypothetical protein. (Os01t0132400-01)
Os01g0132500	434.438143456385	3.09563327268419	1.63023457128291	1.29282601708681e-22	2.01673907988032e-21	Up	16.9857959059194	16.5421611232946	15.4221704986117	31.9613304339408	30.580400669471	38.9944681203415		Protein of unknown function DUF1639 domain containing protein. (Os01t0132500-01)
Os01g0133100	41.8976881896171	0.317008613927031	-1.65741	0.00307079059186572	0.00759193839664142	Down	2.88103520584682	2.03555733327514	3.71695180972759	0.557968462272229	0.126923053695182	1.1266023568772		Conserved hypothetical protein. (Os01t0133100-01);Hypothetical conserved gene. (Os01t0133100-02)
Os01g0133700	30.387733152637	3.31242060961052	1.72788587720659	5.71960613901936e-05	0.000193871930050989	Up	1.86208672406905	2.02847	2.02562711612707	4.10700127758226	5.66529117850035	3.36803356852371	BC10	Glycosyl transferase, family 14 domain containing protein. (Os01t0133700-00)
Os01g0133799	45.2376635556661	7.15764762647025	2.83948552111428	8.07196911353725e-14	6.88847599497892e-13	Up	1.92934553837187	1.34023679657544	1.33836077315539	6.41859986754014	8.35677502742244	7.37133239718191	BC10	Hypothetical protein. (Os01t0133799-00)
Os01g0135600	14.5654019037729	22.1149134521617	4.46694769107458	1.06621230172474e-06	4.61526927264557e-06	Up	0.0866793083894031	0	0.0987821380493981	0.593145356613328	0.49472450828667	1.58086967728118		Conserved hypothetical protein. (Os01t0135600-01)
Os01g0136300	22.5590559064029	8.34346724211782	3.0606470399654	1.54891987311744e-07	7.44071359577856e-07	Up	0.921587633066623	0.230067896959817	0.70017784317666	4.15649877778368	2.86908352440117	3.18334235444594		Conserved hypothetical protein. (Os01t0136300-01)
Os01g0136500	8.15391451681774	6.59170523042088	2.72065172915366	0.00393163528012435	0.00947219081676005	Up	0.0757667252095544	0.302634115355745	0.431729281663028	1.41401098576809	0.471753428967396	1.63308885731845		Conserved hypothetical protein. (Os01t0136500-00)
Os01g0136502	7.08835116764951	32.5291099128937	5.02365944164936	0.000169456531294	0.00053414245035257	Up	0	0.134023679657544	0	0.876686811176214	0.731217814899464	1.44645013076777		Hypothetical protein. (Os01t0136502-00)
Os01g0136600	84.7037091228588	8.40126641196099	3.07060681700377	4.84339032324057e-21	6.86521593692355e-20	Up	1.50426745444138	2.21364954041113	3.42860962111717	11.672740126335	15.158391780781	12.9955480633803		Conserved hypothetical protein. (Os01t0136600-01)
Os01g0136800	42.3601581727476	0.374301700722631	-1.41773	0.000884308317869972	0.00244433703372366	Down	1.67058892841388	2.88360855215767	2.69258695767756	0.757172351735595	0.594385353347574	0.474832844334629	LRK10L-1.2	Protein kinase, core domain containing protein. (Os01t0136800-01)
Os01g0136850	13.5347920454184	4.20303640131452	2.07143195131942	0.0026327573682423	0.0065955322949016	Up	0.425437309855913	0.151724920367031	0.207788626775607	0.623841827898977	0.520327501707435	1.05807092294188	LRK10L-1.2	Hypothetical protein. (Os01t0136850-00)
Os01g0137125	7.95785836748679	18.023947014683	4.17184307246336	0.00258970184474636	0.00650001721672281	Up	0.0332961863886051	0.099745916342886	0	0	0.414630302600995	1.26972677206749	LRK10L-2.6	Hypothetical protein. (Os01t0137125-00)
Os01g0137200	13.6157114370767	42.3016068478413	5.40264056077119	6.11222249360485e-07	2.73134353383559e-06	Up	0.0733990150467558	0.146588399625439	0	1.23284082821655	1.48528618651454	3.77259228818036		Hypothetical conserved gene. (Os01t0137200-00)
Os01g0137400	23.6016206589334	406.353254482499	8.66659063862412	4.24250760770004e-05	0.000146963178411434	Up	0	0	0	0.108792572224556	1.76944124805041	2.75459518976855	LRK10L-2.1	Protein kinase, catalytic domain domain containing protein. (Os01t0137400-00)
Os01g0138800	74.7210303036186	0.445135684739652	-1.16768	0.000120796891002753	0.000389782227807483	Down	6.59577440583839	6.69432855169269	5.09330135666296	1.74888929083746	1.9636284031827	1.79276722876981	GAT1_2.1	Peptidase C26 domain containing protein. (Os01t0138800-01)
Os01g0138900	264.187348901539	0.237171721106673	-2.076	1.66825854633668e-26	3.31310894743045e-25	Down	23.7523347847079	20.5141174461741	25.9755090902553	3.27214091495347	3.45011222522986	4.3879310575837	POPTR_0012s05040g	Mandelate racemase/muconate lactonizing enzyme family protein. (Os01t0138900-01)
Os01g0139200	784.995903585637	0.392139082503095	-1.35056	5.31622021385102e-14	4.61274310720357e-13	Down	41.3541697838286	36.8721796797977	42.7208452236031	9.43555602063169	8.64344860540416	13.5770222493507		Octicosapeptide/Phox/Bem1p domain containing protein. (Os01t0139200-01);Octicosapeptide/Phox/Bem1p domain containing protein. (Os01t0139200-02);Conserved hypothetical protein. (Os01t0139200-03)
Os01g0139600	439.010750940858	0.119694054512092	-3.06258	2.54094565979003e-53	2.14943260404687e-51	Down	45.7405884853657	49.6781105930631	43.1946379816093	3.33975928067129	3.23128634393668	4.5692988746305	LPP3	Similar to Lipid phosphate phosphatase 2 (EC 3.1.3.-) (AtLPP2) (Phosphatidic acid phosphatase 2) (AtPAP2) (Prenyl diphosphate phosphatase). (Os01t0139600-01)
Os01g0140100	23.5198484875381	5.29425033160716	2.40442641236822	1.85611456909164e-05	6.78789566702723e-05	Up	0.153849463853462	0.368711433119009	0.631191980352759	1.20592290620309	1.24530544895542	1.58152340465203	ASPG1	Peptidase A1 domain containing protein. (Os01t0140100-01)
Os01g0141100	2786.64529712974	3.11673256327864	1.64003436728777	5.9228651215592e-62	6.92951336701775e-60	Up	72.8346004872405	70.5470679790089	72.2669009377047	145.350972504424	158.223355132724	146.512342176219	SKD1	Similar to Salt-induced AAA-Type ATPase. (Os01t0141100-01);Similar to Vacuolar sorting protein 4b. (Os01t0141100-02)
Os01g0141150	108.955809753471	2.08054831108866	1.0569637886753	6.36391619770308e-05	0.000214309457377385	Up	6.98305315145006	5.65931229002773	5.07471804830193	6.70500146429205	7.87667305098166	10.1517187744259	SKD1	Hypothetical gene. (Os01t0141150-00)
Os01g0141700	37.8977307852523	0.191786880459383	-2.38242	5.96977656383474e-08	3.00821582145997e-07	Down	2.88457076063233	2.71893089003971	2.88794060663659	0.402496096953212	0.377673476849077	0.312884036674189	DDB2	Similar to predicted protein. (Os01t0141700-01)
Os01g0141900	204.778262767347	0.425217880188308	-1.23373	7.14689789266922e-09	3.99936822286977e-08	Down	10.674215446424	9.97626967591721	10.8074203278275	2.22258628185519	2.95233483950018	3.76630749109268		Conserved hypothetical protein. (Os01t0141900-01)
Os01g0142500	231.290649962306	0.24008881716392	-2.05836	3.68004444283864e-23	5.91559498664616e-22	Down	21.9323130446065	17.3199832172827	18.8713345137897	3.10798668845079	2.73900987520869	3.49053311721165	DIVARICATA	Homeodomain-like containing protein. (Os01t0142500-01)
Os01g0142800	517.98	0.364536483652588	-1.45586	3.87226651495983e-21	5.51024094809022e-20	Down	31.265306725068	26.6803600969611	34.4050419048791	6.2501002496691	8.18101458126893	8.02500452829727	NPF8.1	Putative peptide transporter, Long-distance translocation of dimethylarsinate to rice grain (Os01t0142800-01);Similar to cDNA clone:J023036E09, full insert sequence (Fragment). (Os01t0142800-02);Similar to Peptide transporter. (Os01t0142800-03)
Os01g0143350	24.8541445101349	3.77719330977134	1.91731462013283	0.000940045324749998	0.00258583246253535	Up	1.4650734092501	1.32364970750892	0.795065805834883	1.17180910404741	3.25790115549266	4.74254974330179	At2g39795	Hypothetical gene. (Os01t0143350-00)
Os01g0143900	301.746395106805	4.28360065404916	2.09882398866016	2.80317400781375e-23	4.5438041249562e-22	Up	16.0143305556558	18.1845765353532	17.4160713597623	60.7987996322205	44.5852940383504	42.3314251556862		Conserved hypothetical protein. (Os01t0143900-01)
Os01g0144200	133.466454235815	0.450795012428296	-1.14946	8.8671602579656e-06	3.40093397071873e-05	Down	17.4556203056648	14.5522302173618	16.7295096644423	4.38343405588107	3.73918200800862	6.54948573197295	YGR066C	Vacuolar import and degradation protein Vid24 domain containing protein. (Os01t0144200-01)
Os01g0144900	22.2124732707775	0.140495659150803	-2.8314	8.50849289615923e-06	3.26855449996107e-05	Down	2.06579729018446	1.52134987719375	1.41254384853413	0.0481916707930122	0.200976037077269	0.214069930202778		Hypothetical protein. (Os01t0144900-01)
Os01g0146200	27.4018913497308	6.27470848287116	2.64954843434857	8.30832108444368e-08	4.11305129269977e-07	Up	0.930781317744618	0.580907589846942	0.662965088869541	3.03990473225189	3.98434474991658	2.12196542165503		Protein of unknown function DUF3681 domain containing protein. (Os01t0146200-01)
Os01g0147300	77.3514854323741	2.39928458081004	1.26260428684094	1.28814982500951e-05	4.83264380303219e-05	Up	2.9187169383662	3.34955625975656	3.52483270086055	6.34141310093459	4.74669988033655	4.6225870306786	RBL1	Similar to membrane protein. (Os01t0147300-01)
Os01g0147400	7.99879523683975	11.5074882000068	3.52450105808349	0.000846981782360255	0.00234764772785468	Up	0	0.311424317876452	0.177707654526856	0.873049106565524	0.728183716082454	2.19760696535416	FDM2	Uncharacterised domain XH domain containing protein. (Os01t0147400-00)
Os01g0147700	337.037090104604	0.414439699294261	-1.27077	1.54585551517459e-15	1.50969363085798e-14	Down	18.0323619362479	16.0450588457677	18.1606229265752	4.16031485961461	5.29087909919424	5.01347753294244	FDM2	Region of unknown function XH domain containing protein. (Os01t0147700-01)
Os01g0147800	109.972836706517	14.7358853171803	3.88126183362123	7.36895334102268e-32	2.02471762490315e-30	Up	0.627733224453324	0.50146944727099	1.07307322569252	8.55208960568333	7.18189435123972	5.6202653701924		Domain of unknown function DUF547 domain containing protein. (Os01t0147800-01)
Os01g0147850	13.4275557467587	24.4674036231948	4.61278911176534	2.66081266319562e-07	1.2418124404475e-06	Up	0.150321182815756	0.15010652121645	0.513930536891668	2.5248580161875	4.67979401535657	5.73239313362735		Hypothetical protein. (Os01t0147850-00)
Os01g0147900	1282.19480469165	0.446558217078375	-1.16308	8.51514428905471e-21	1.18896492563485e-19	Down	155.072303850569	140.136280560557	176.785753838092	48.9011236500192	46.8757884380417	44.7769177655633	TPI	Triosephosphate isomerase, Glycolytic enzyme, Key component in XA3/XA26-mediated resistance to Xoo (Os01t0147900-01)
Os01g0148000	229.176911916422	3.05366692008807	1.6105427081913	2.83758878504776e-11	1.97962583789759e-10	Up	3.72974012434101	4.23735722530588	4.55594126899805	8.25280452993139	11.4028261467682	5.99880939274894	PRT6	Similar to predicted protein. (Os01t0148000-00)
Os01g0148100	85.0756903225015	0.454340779526049	-1.13815	3.50431339385576e-05	0.00012320083984336	Down	5.05441697961547	4.07754021855639	5.36290147264385	1.30108996711664	1.39525660793537	1.6925707564434		Conserved hypothetical protein. (Os01t0148100-01)
Os01g0148400	104.828582521541	0.413934444113185	-1.27253	1.06195145836241e-05	4.03309917976325e-05	Down	5.23916441641937	6.61363673049241	6.28049702580239	1.19915074566847	1.57719932016894	2.25359983952622	BRIX1-2	Brix domain containing protein. (Os01t0148400-01)
Os01g0149200	146.12953674204	0.324960934541642	-1.62166	1.61295090758707e-08	8.65540421373011e-08	Down	5.00844785649972	4.79834456502494	6.08828346562368	1.49011922579526	1.31065567646157	0.649883891634403	At1g65750	Hypothetical gene. (Os01t0149200-01)
Os01g0149750	119.889151050304	0.248952139704895	-2.00606	1.42117242548048e-11	1.0141494816851e-10	Down	5.72261618641575	5.73224618497353	5.44486811697372	1.29756302223424	0.971257059638756	0.561605217901368	At3g47110	Hypothetical protein. (Os01t0149750-00)
Os01g0149800	13042.7655792627	0.347178112159751	-1.52625	2.54847234261206e-40	1.070100217379e-38	Down	2891.09696904019	2466.25702920651	2932.31161836584	566.709657940147	637.16576201056	719.26442564685	MT2A	Metallothionein-like protein type 2. (Os01t0149800-01)
Os01g0150000	206.588185571547	0.280787961708768	-1.83245	2.18015800528e-17	2.43578300050825e-16	Down	8.95740686398545	7.33587171420775	9.58387182971745	1.23272338124806	1.65511434524257	1.94992683664959	ECR	Similar to Synaptic glycoprotein SC2. (Os01t0150000-01);3-oxo-5-alpha-steroid 4-dehydrogenase, C-terminal domain containing protein. (Os01t0150000-02)
Os01g0150800	6.28553594557424	0.0456799988658783	-4.45229	0.00187659808850529	0.0048533285977343	Down	0.891937398036526	0.935196878623055	0.813181229258969	0.0832297605547039	0	0	PAS2A	Protein-tyrosine phosphatase-like, PTPLA domain containing protein. (Os01t0150800-01)
Os01g0151400	12.7360325165368	11.1648	3.48088106327933	3.12749623152968e-05	0.00011079890495462	Up	0.141338345731488	0.0705682558999189	0.0268455148815121	0.923213858823259	0.293342708860629	0.585852057207686	GGT3	Similar to Gamma-glutamyl transferase. (Os01t0151400-01)
Os01g0151600	470.10618056166	0.233755410943399	-2.09693	1.64611255454453e-22	2.55275017477871e-21	Down	44.6423646952832	42.5866579412136	42.5662418444442	5.64845193777963	5.24656589580091	9.40901995233552		Conserved hypothetical protein. (Os01t0151600-01)
Os01g0151900	15.1108681243426	0.210348303525216	-2.24915	0.00258496377035878	0.00648980910244528	Down	1.38537530772995	0.643995138693455	0.925510500758301	0.267463772901218	0.0743611337185895	0.0792058741750279	At3g15200	Pentatricopeptide repeat domain containing protein. (Os01t0151900-01)
Os01g0152300	149.336452950504	0.470208335336908	-1.08863	3.15553649058401e-07	1.46188553846871e-06	Down	29.3193514173056	25.4185595726067	29.9665160296371	8.62314896238899	8.23846003075998	9.75023130679181	H2B.10	Similar to Histone H2B.1. (Os01t0152300-00)
Os01g0152500	116.652178430634	0.351893310106432	-1.50679	6.91646244010809e-09	3.8763986420656e-08	Down	7.46693457124016	7.01478187384062	6.52210321872324	1.19183566486701	1.75874611688237	1.99550485612205	FAR1	Hypothetical conserved gene. (Os01t0152500-00)
Os01g0152700	617.163821920003	2.98595794444145	1.57819384605751	9.99794230726729e-29	2.27472642260781e-27	Up	97.2390151339421	101.925008379563	109.898538915674	185.982844942383	200.875979721667	230.653163160122	At5g22880	Similar to Histone H2B (CaH2B). (Os01t0152700-01)
Os01g0152850	243.980321014038	0.277919600812617	-1.84726	6.69610349129512e-20	8.78333828209439e-19	Down	13.1579431996245	10.4931997485904	10.7344634838529	1.79514749487467	2.45779587493574	2.13646752684605	At3g47110	Hypothetical protein. (Os01t0152850-00)
Os01g0153050	94.367242211144	0.380271216464518	-1.3949	8.25045424688558e-08	4.08649590258424e-07	Down	4.38680494598509	3.86947744380926	4.14527305615443	0.921032836644271	1.1096301471237	1.12131273232222	XA21	Hypothetical protein. (Os01t0153050-00)
Os01g0153200	5.61654520390617	0.0508058921628805	-4.29886	0.00336558101066885	0.00824418176653075	Down	2.77767403029114	2.12107040849331	3.91034104156704	0	0.254336631269379	0	RPS15A	Hypothetical conserved gene. (Os01t0153200-00)
Os01g0153300	1646.89950119501	0.450552951914268	-1.15023	2.21976706762763e-22	3.41860623499022e-21	Down	309.95826758621	277.101487112179	304.965803141475	76.9809823521585	95.1404752419752	96.8759037451984	H2B.5	Similar to Histone H2B.1. (Os01t0153300-00)
Os01g0153400	141.487400208865	0.476131029117435	-1.07057	1.39405519349117e-06	5.94743588283286e-06	Down	12.6632326245054	13.1526469097434	14.3831048078247	4.74240799434165	4.28512318273164	3.79188452474288	At4g33760	Similar to tRNA synthetase class II (D, K and N) family protein. (Os01t0153400-01)
Os01g0154000	60.2255638130816	0.470357052037508	-1.08817	0.00067545776266344	0.00190961775150343	Down	7.43689887267528	8.98642144754799	8.90262155092275	2.44928022634596	2.52926782980746	3.00490578078653		Conserved hypothetical protein. (Os01t0154000-01)
Os01g0155200	202.522547585647	0.168557981274305	-2.56868	7.53297991300754e-31	1.93424258562756e-29	Down	14.1202326272934	10.9225883970221	12.9943236493581	1.44338871303022	1.34147368629145	1.50214825268046	At2g19130	Similar to H0525E10.8 protein. (Os01t0155200-00)
Os01g0155500	22.7667008886326	6.6638220077616	2.73634986649742	8.99655275209402e-06	3.44919368528023e-05	Up	0.148489808510789	0.0556041608062252	0.359599075039445	0.72744509850644	1.04012543969894	0.677044614285059	HERK1	Protein kinase, catalytic domain domain containing protein. (Os01t0155500-01)
Os01g0157200	8.49968449323107	39.4527477366394	5.30205387695059	0.000174538896880544	0.000549148351007263	Up	0.0368193622180983	0	0.0419603638873015	0.824578058846341	1.1462591481115	0.0610469833615499		Conserved hypothetical protein. (Os01t0157200-01)
Os01g0157500	8.31998452277727	14.5202780717826	3.85999717693593	0.00013463990178199	0.000431713642414016	Up	0	0.159011145356409	0.272208970811265	1.63450083439633	0.991481782914527	1.45210769320884		Protein of unknown function DUF1110 domain containing protein. (Os01t0157500-00)
Os01g0157900	1038.34759939291	2.5256971043666	1.33668163349203	1.76843477223796e-23	2.90057291783406e-22	Up	49.5044936788428	44.8133546350081	51.0868726543903	85.517587264956	89.140162924902	70.6952624168038	CNR8	Protein of unknown function Cys-rich family protein. (Os01t0157900-01)
Os01g0159200	91.7040447883528	3.5604938572404	1.83207736365707	2.72047724499728e-11	1.90066571788096e-10	Up	3.77817986299655	5.65917682200087	5.59743379657481	11.7048265942562	11.9974611988866	12.1526868070693	FLA11	Similar to Fasciclin-like protein FLA18. (Os01t0159200-01)
Os01g0159600	18438.6980089718	0.262103397787404	-1.93179	1.1954198615303e-42	5.78085121371696e-41	Down	3266.43867523967	3291.40738648526	3012.62336461115	515.00971873468	505.339390480226	660.830151580668	EMP1	Small hydrophilic plant seed protein family protein. (Os01t0159600-01)
Os01g0159800	382.376537013812	12.0109228564497	3.58627509932584	9.53533889651256e-09	5.25784602969046e-08	Up	4.09479800440068	2.21644048639361	4.9718330962025	34.7817903904535	44.0815627719432	10.9135262882306	BHLH51	Similar to DNA binding protein. (Os01t0159800-01);Basic helix-loop-helix (bHLH) transcription factor, Mediation of seed germination, Seedling recovery from salt stress (Os01t0159800-02)
Os01g0162800	12.3476396545376	5.50299482550843	2.46021697209507	0.00121114166266995	0.00325081178005261	Up	0.0727595270163388	0.163475156213462	0.103648462587058	0.407366572472975	0.679544145501922	0.180954368880025	RLP54	Hypothetical conserved gene. (Os01t0162800-00)
Os01g0164300	61.5720059952958	3.7850328185248	1.92030580930419	4.02339465346803e-08	2.06836987722138e-07	Up	3.27623090752289	5.58088348112441	3.29442651853634	9.71099236995191	9.89956426325428	11.5031300340348	AGP31	Pollen Ole e 1 allergen/extensin domain containing protein. (Os01t0164300-00)
Os01g0164500	138.112637567148	0.489002614651779	-1.03209	2.13270288229876e-06	8.86665340735042e-06	Down	8.08678793068406	7.60177300786577	8.5254832054459	2.75296045378699	2.41916921938701	2.75147882531382	Os01g0164500	Similar to ATP-dependent RNA helicase-like protein. (Os01t0164500-01)
Os01g0164900	50.453209514326	8.79207774615947	3.13620414373742	2.02000868844585e-15	1.95629346112337e-14	Up	0.700941379294673	0.589423512630038	0.588598455209699	4.19983472369757	4.30691121341307	2.56900728017957		BRCA2 repeat containing protein. (Os01t0164900-01)
Os01g0165800	67.8805513919713	0.319706348609281	-1.64518	1.30501370885068e-05	4.89021990989312e-05	Down	3.86566172025189	3.20164675648236	4.5349860808815	1.31556068478238	0.637124033958387	0.527826156261178	PAIR2	DNA-binding HORMA domain containing protein. (Os01t0165800-01)
Os01g0166700	90.3840369440216	0.269089823647579	-1.89384	1.63862097377472e-10	1.07227306166156e-09	Down	10.3634892383555	10.8249895108017	9.33969918005051	1.78034860115785	2.29489898829986	1.43789125425435		Saposin family protein. (Os01t0166700-01)
Os01g0167500	439.200437735403	0.388546855731468	-1.36384	5.36189039865694e-09	3.03917268835771e-08	Down	35.4480803448502	32.8358015160984	36.2591358400963	7.15028250250104	6.8454433735269	13.1466771296187	UXT3	Protein of unknown function DUF250 domain containing protein. (Os01t0167500-01)
Os01g0167900	50.5164040361567	0.250606701408353	-1.9965	8.89346423509015e-08	4.3870089218147e-07	Down	3.83513816849053	3.76887323788602	4.61344231955939	0.5680476098334	0.61592861298227	0.857921077727353	NET4A	KIP1-like domain containing protein. (Os01t0167900-01)
Os01g0168350	22.8019225636788	6.7572707123547	2.75644065407614	3.44274668723149e-07	1.5875921031472e-06	Up	0.706839417628946	1.14697381023541	0.704842037273056	2.96809327921728	5.22625899050401	3.51584695397616		Non-protein coding transcript. (Os01t0168350-00)
Os01g0168450	91.1402803937937	3.13809448712545	1.64988879209412	8.08125085162482e-08	4.0061078670749e-07	Up	3.00909841045775	2.37045440533095	1.90513989061265	4.43023228423567	6.86980438197361	4.10216899938519		Hypothetical protein. (Os01t0168450-00)
Os01g0169900	455.139381020001	0.490280840068694	-1.02832	1.27539036784444e-09	7.67907273770626e-09	Down	25.7216994800156	23.338502710424	27.4702897912736	9.76104903165269	7.31545568290275	7.95964006725291		Protein of unknown function DUF1421 family protein. (Os01t0169900-01)
Os01g0170000	2876.37487906006	0.260462604158008	-1.94085	3.53482284742414e-35	1.13706080840367e-33	Down	292.820850885249	348.738857481321	405.965039250326	61.4112633247574	53.3825025458623	67.2963800893016	RFS	Raffinose synthase family protein. (Os01t0170000-01)
Os01g0170600	253.325064165557	4.93647683800102	2.30348175805965	9.32743785249681e-29	2.13098904952909e-27	Up	6.45714947086911	5.74195095790349	7.84216747347237	20.6710435411114	27.2189106348864	18.1299332058157		Hypothetical conserved gene. (Os01t0170600-01);UspA domain containing protein. (Os01t0170600-02)
Os01g0170700	20.9013068120147	8.97816802536838	3.16642109637569	3.10242984127643e-08	1.61176368566939e-07	Up	0.218678444828955	0.0970516300968425	0.19383156025009	0.906917390871945	1.24811316681115	0.886286419648156		Thiol-activated cytolysin family protein. (Os01t0170700-01)
Os01g0170800	36.8562362617829	0.154603473215315	-2.69336	1.69615482464413e-07	8.11040412607933e-07	Down	3.33255271440396	3.6417365716205	2.97380330186897	0.0586739639381738	0.489381694299697	0.469139087417064		Pentatricopeptide repeat domain containing protein. (Os01t0170800-01)
Os01g0171000	73.679189357175	0.307434205363151	-1.70165	7.56331348081013e-06	2.92599387527608e-05	Down	4.84506291720205	4.0472935989146	4.08808381618373	0.999857685473698	0.398846080854253	1.27449452081636	NIK3	BRASSINOSTEROID INSENSITIVE 1-associated receptor kinase 1 precursor (EC 2.7.1.37) (BRI1-associated receptor kinase 1) (Somatic embryogenesis receptor-like kinase 3). (Os01t0171000-01);Similar to Leucine-rich repeat receptor-like kinase. (Os01t0171000-02)
Os01g0171200	78.8932949347815	3.77939173976272	1.91815406390671	9.97185686204643e-10	6.06441892375345e-09	Up	0.940787375422178	1.36123505701225	0.809580631173013	2.40073636303023	3.07828753138875	2.48300703646783		Conserved hypothetical protein. (Os01t0171200-01);Conserved hypothetical protein. (Os01t0171200-02)
Os01g0171800	148.819908028092	0.164568704687063	-2.60324	1.46155114235253e-15	1.42880412383284e-14	Down	14.4145233204512	15.1439954780555	15.7749934785117	0.801033634577251	1.39191208419949	2.78728285643848		Conserved hypothetical protein. (Os01t0171800-01)
Os01g0172000	150.88016749849	0.408274615691445	-1.29239	3.70918858379004e-08	1.91328189793188e-07	Down	12.5496242952935	11.7441917831301	12.113630355567	3.45555385427121	4.05639079798243	2.44459005817574	ALG3	Glycosyltransferase, ALG3 domain containing protein. (Os01t0172000-01)
Os01g0172300	190.664279261832	2.28955949683814	1.19507005558934	1.46626571374019e-09	8.77732611598344e-09	Up	10.095384373517	11.1708023412532	9.95025240835757	16.702029471392	14.8650281828545	16.3763703836423		Conserved hypothetical protein. (Os01t0172300-01)
Os01g0172400	1440.95724166556	0.197495814446635	-2.34011	5.56038939051427e-37	1.97996185905753e-35	Down	97.8992252114356	83.0549215815987	96.5340269903129	12.007033211165	9.11084743409963	15.4038618090701	PLD1	Similar to Phospholipase D alpha 1. (Os01t0172400-01);Phospholipase D alpha 1 (EC:3.1.4.4), Drought tolerance, Regulation of cold acclimation signaling (Os01t0172400-02);Phospholipase D alpha 1 precursor (EC 3.1.4.4) (PLD alpha 1) (Choline phosphatase 1) (Phosphatidylcholine-hydrolyzing phospholipase D 1). (Os01t0172400-03);Similar to Phospholipase D alpha 1. (Os01t0172400-04);Similar to Phosphol…
Os01g0172701	11.0011751478842	0.126063359166693	-2.98778	0.00101391654772508	0.00277143557534087	Down	2.28915506826024	1.71441458242138	1.56527067073605	0	0.267247120166302	0.189772449800067	PER25	Regulator of chromosome condensation, RCC1 domain containing protein. (Os01t0172701-00)
Os01g0173900	143.370945006174	0.334107135634635	-1.58162	1.79015258999325e-08	9.55329729605555e-08	Down	4.38199581160142	3.32107312238906	4.31519311671547	0.671014023304098	0.699590494621771	1.30404728061736	ABCC3	Similar to MRP-like ABC transporter. (Os01t0173900-01)
Os01g0174100	51.1361037380249	0.338211776815455	-1.564	3.4554389095589e-05	0.00012162994050813	Down	12.0107479167419	8.79530397752635	9.67269831507757	1.34491726714533	2.9913456064069	2.52243707244904	At1g15400	Conserved hypothetical protein. (Os01t0174100-01)
Os01g0174300	98.1065471314764	0.352428294145434	-1.5046	1.89989548036522e-07	9.02956058358672e-07	Down	10.3003808353409	9.60263880372898	9.03321875157554	1.50181894848174	2.31734982023813	3.00202135524196	CBR2	Flavoprotein pyridine nucleotide cytochrome reductase domain containing protein. (Os01t0174300-01);Flavoprotein pyridine nucleotide cytochrome reductase domain containing protein. (Os01t0174300-02)
Os01g0174600	33.0020375082098	4.2854846683542	2.09945837565396	6.44143016652699e-05	0.000216718571755312	Up	1.30228747488897	0.882433138339278	0.689057031723565	2.51721955684259	4.48866381423433	1.31094870953058	Os01g0174600	Zinc finger, CCCH-type domain containing protein. (Os01t0174600-01)
Os01g0174900	964.354168888082	0.434300753497066	-1.20323	5.16544248504456e-18	6.00702660134541e-17	Down	149.649356300378	134.341143569135	135.660435017493	35.8511031162563	39.6083124763419	46.5748239785851	GRXS1	Thioredoxin fold domain containing protein. (Os01t0174900-01)
Os01g0175100	208.539073239567	2.33087886427176	1.22087402958239	2.60518193546676e-10	1.67122161966765e-09	Up	14.044947041551	12.1210592808661	13.2538455821837	22.653508130957	21.1698686433125	17.5967413358861		Kv1.4 voltage-gated K+ channel family protein. (Os01t0175100-01)
Os01g0175600	17.7500800184034	0.250876796407928	-1.99495	0.00115952092298169	0.0031287547270821	Down	1.1607813344846	1.25571735895357	0.964584341012891	0.180527528684935	0.150572523016621	0.240573826323122	BOR4	Boron (B) transporter (Os01t0175600-01)
Os01g0176200	32.7521698641566	0.301817671021568	-1.72825	0.0012310382490501	0.00329841857938764	Down	2.70979580298432	2.77273915303383	2.85940580614801	0.312173345225952	0.260374296106634	1.10935230298555	UGT73C6	UDP-glucuronosyl/UDP-glucosyltransferase family protein. (Os01t0176200-01);UDP-glucuronosyl/UDP-glucosyltransferase family protein. (Os01t0176200-02)
Os01g0178000	338.496686299302	0.110795615192072	-3.17403	1.6630349056062e-40	7.09602320384764e-39	Down	32.3511667982523	30.0949708385752	36.1635589975012	1.33628936576513	2.53308711858937	3.39963319063024	ISS1	Pyridoxal phosphate-dependent transferase, major region, subdomain 1 domain containing protein. (Os01t0178000-01);Similar to Transaminase/ transferase, transferring nitrogenous groups. (Os01t0178000-02)
Os01g0179000	36.9437887707818	12.8711869116041	3.68607319215467	6.23784871152414e-10	3.86073336955787e-09	Up	0.196071108020551	0.0652637048767173	0.633102835301331	2.07355489252113	1.93295839764728	3.41342880357772	AT7	Transferase family protein. (Os01t0179000-01)
Os01g0179800	1262.96231951601	3.21997178230557	1.68704804557399	1.9833754904004e-25	3.6795166147038e-24	Up	30.8587913866059	36.4437189724795	27.6788303440227	72.6798414659686	68.3918468244253	64.4627190585858	SPAPB1A10.07c	TMS membrane protein/tumour differentially expressed protein family protein. (Os01t0179800-01)
Os01g0179901	14.0692468389149	4.09021560287556	2.03217689231158	0.00194893825103149	0.0050259335968294	Up	0.314567207343239	0.816706797913161	0.573583188495166	1.6437877709554	1.17517148823128	1.87760353513124		Conserved hypothetical protein. (Os01t0179901-01)
Os01g0180900	57.7445111814078	2.37863244313629	1.25013235733159	0.000394836397189588	0.00116435087540857	Up	1.6668679546102	2.3832436584265	2.37451104914665	2.26241757722894	3.65608907449732	4.33396658288358	At1g22950	2-oxoglutarate and iron-dependent oxygenase, Starch accumulation (Os01t0180900-01)
Os01g0181166	36.7067467362424	2.32338614196264	1.21622894700028	0.00272121019451329	0.00679541387329401	Up	3.72447573494395	3.81967487024002	3.44149913097099	4.88439794798176	4.38730688939678	7.84421032454829		Hypothetical gene. (Os01t0181166-00)
Os01g0181300	46.0613079186847	4.16796502399904	2.05934317111094	7.61513503909377e-09	4.24746526642264e-08	Up	2.21331802918904	2.00295511439128	1.89176884745399	5.1633088265593	6.99815822848567	4.93117307440603		Hypothetical protein. (Os01t0181300-00)
Os01g0182400	611.334618722694	2.77633268505176	1.47318045491778	4.20113845745265e-16	4.2755535721848e-15	Up	15.9078832847057	13.3944609640047	15.2233602987822	30.1021666138381	31.7076751593573	20.7695403392295	TKI1	Conserved hypothetical protein. (Os01t0182400-01)
Os01g0182600	430.906302540064	0.353629626405037	-1.49969	1.14820680338821e-16	1.21677211104124e-15	Down	14.5576468293594	11.7371670104685	16.4674060123108	3.01872072714909	4.1334263855149	2.92770062887992	GI	Orthologue of the Arabidopsis GIGANTEA, Regulation of circadian rhythm and flowering time, Photoperiodic control of flowering, Osmotic stress response (Os01t0182600-01);GIGANTEA protein. (Os01t0182600-03)
Os01g0182832	91.5381430180908	2.67247932180445	1.41817878519718	1.01862345796811e-06	4.42048453977633e-06	Up	1.5961824553834	2.62854191399893	2.68071069913687	4.23318221790005	4.27179409002369	3.85366284982724		Hypothetical conserved gene. (Os01t0182832-00)
Os01g0182900	322.679202747941	0.157740080928263	-2.66438	2.64868178965149e-47	1.68533995891969e-45	Down	38.1219185910246	38.5251215760622	38.2694025068999	4.27652103012787	4.02088731918109	3.86838445342634		Conserved hypothetical protein. (Os01t0182900-01)
Os01g0183500	8.42307854034585	0.0629581401834445	-3.98946	0.00158924661089699	0.00416624416472498	Down	2.03579435008885	2.31328542970556	1.12002296333801	0	0.109272898864179	0.116392193681859	Cyp96T1	Cytochrome P450 family protein. (Os01t0183500-01)
Os01g0183600	44.5120331006313	10.4678143287628	3.38788833503281	4.51532658003647e-14	3.94852925617113e-13	Up	0.34679803082494	0.503713158444462	0.359291482726278	1.7063031895376	3.7787766273328	3.08406765104331	CYP96A15	Cytochrome P450 family protein. (Os01t0183600-01)
Os01g0183633	200.062650826204	2.75208243187573	1.46052368307681	7.27968751098397e-09	4.07132099327679e-08	Up	9.28271333625355	9.01053404726159	9.10134575452127	13.3559646670452	13.5615005964795	23.5591934114719		Similar to predicted protein. (Os01t0183633-01)
Os01g0183800	964.711598573075	0.284068913146063	-1.81569	2.57305137907339e-48	1.73218296435765e-46	Down	92.6261686377186	83.1883223865649	86.0024120531441	16.5383712850709	16.8595199243195	16.3837078970404	At5g14160	Cyclin-like F-box domain containing protein. (Os01t0183800-01)
Os01g0183850	62.1266448891339	2.29865972104849	1.20079291447266	0.000790113805409605	0.00220074417432655	Up	10.2389428414924	5.50540384701051	5.25727345622715	9.65930378780978	9.9830935207831	12.6855875125833		Conserved hypothetical protein. (Os01t0183850-00)
Os01g0183950	40.0822143038315	692.371293456754	9.4354020998546	4.81276465442072e-14	4.19472413481577e-13	Up	0	0	0	8.81276794480801	19.2949622360906	11.4993659208038		Hypothetical protein. (Os01t0183950-00)
Os01g0184000	297.040296188508	2.5068003922982	1.32584712401136	1.50040242147673e-09	8.97796994414254e-09	Up	10.3861154793587	10.3712839026134	12.604309053514	15.3142759420655	15.7350669028999	24.7788503414226	At5g11010	NUC156 family protein. (Os01t0184000-01);NUC156 family protein. (Os01t0184000-02)
Os01g0184050	4566.16766009206	3.63850214942138	1.86334466296938	5.7247670595238e-28	1.25172657296219e-26	Up	248.600411527522	280.025614146799	199.139528942045	535.957987679392	704.305883602765	547.834653235416	HSP18.0	Hypothetical protein. (Os01t0184050-00)
Os01g0184100	26949.680679161	2.06835099151363	1.04848102644047	7.41933389758316e-17	7.98486546878247e-16	Up	1896.4078960339	2184.70555344815	1981.60979783834	2838.90091999768	3015.22694795197	2560.90748688314	HSP18.0	Class II small heat shock protein, Positive regulation in both Xoo resistance and heat/salt tolerance (Os01t0184100-01)
Os01g0184800	245.293868916716	0.320749893146464	-1.64048	1.3636947818684e-18	1.65071356261626e-17	Down	33.8645307585167	31.9169793823637	31.3680658060636	6.50736602110179	6.66114073179268	7.70828301249756	SPBC2A9.09	Thioredoxin fold domain containing protein. (Os01t0184800-01)
Os01g0184900	1134.45001397819	0.411704105468754	-1.28032	3.15836392026506e-25	5.77441267463709e-24	Down	60.5077238168926	58.6699750606177	59.7569810546156	16.8273511582766	15.5052010530736	16.9627578159443	SSRP1-A	Similar to SSRP1 protein. (Os01t0184900-01);Similar to SSRP1 protein. (Os01t0184900-02)
Os01g0185350	131.424818471162	2.64313901302229	1.4022523039518	2.59635263565586e-06	1.06583434809783e-05	Up	6.60292707673274	6.1030724986359	6.84079853074583	11.6099473154798	16.1391734556706	6.87626601744095	AT9	Non-protein coding transcript. (Os01t0185350-01)
Os01g0185400	565.723572681814	0.151360234033714	-2.72394	1.51398629170185e-61	1.75013196229996e-59	Down	48.6902271171939	47.0107396789427	46.9699905661522	4.15776584395583	4.56298168424002	5.73511488306338	nudF	WD40 repeat domain containing protein. (Os01t0185400-01)
Os01g0186000	14.5925136852816	7.22965903434802	2.85392760830298	3.11292294082922e-05	0.00011033650027872	Up	0.558123203523846	0.477708	0.363458654095947	1.78561387283416	3.59920508606808	1.45416159376501	WRKY50	Similar to WRKY transcription factor 10. (Os01t0186000-01)
Os01g0186200	769.971057633545	2.27098195823759	1.18331624463373	1.39771541039869e-18	1.69118901721092e-17	Up	28.745671986496	29.2462192556104	26.1250770036336	41.9055171063832	42.7192550231194	43.5241105120352	TLP1	Similar to Phototropin. (Os01t0186200-01);Hypothetical conserved gene. (Os01t0186200-02)
Os01g0186400	5.7608	50.4632039740313	5.65715990268202	0.000400493275956151	0.00117996673455196	Up	0	0	0.0130731211053029	0.042817426675273	0.321414424131632	0.0760789023415001		Hypothetical conserved gene. (Os01t0186400-01)
Os01g0186900	649.414111234185	3.51202350790658	1.81230250165765	2.06726836018511e-34	6.42891655635272e-33	Up	22.8438599520137	22.7636158443728	22.2833671875618	57.6744216895621	48.6241288080354	53.1362859440187	ALP1	Similar to cDNA clone:001-117-G12, full insert sequence. (Os01t0186900-01);Similar to transposon protein CACTA, En/Spm sub-class. (Os01t0186900-02);Similar to cDNA clone:001-117-G12, full insert sequence. (Os01t0186900-03)
Os01g0186950	34.2248626829825	2.58884424224732	1.37230816813602	0.00141716289046053	0.00375104736970556	Up	1.83702562798584	2.04404829868769	1.01685511256499	2.93861500952921	2.77781069347282	2.87176605249123	ALP1	Hypothetical protein. (Os01t0186950-00)
Os01g0187350	29.4872096017654	7.25305867069054	2.85858951905381	1.40414464958061e-06	5.9860794898004e-06	Up	0.504659297725232	0.503938634343497	0.805173177762238	1.22437907380026	5.42030752673909	2.17550243481634		Hypothetical gene. (Os01t0187350-00)
Os01g0187500	513.248469473777	4.19416154795229	2.06838243128216	2.23703441025801e-23	3.64854150723081e-22	Up	9.07927312174996	8.06769993232669	8.63748801498602	25.9322485322712	29.6993230141239	16.755259433328	Os02g0677700	WD40 repeat domain containing protein. (Os01t0187500-01)
Os01g0187600	91.5132639238468	2.14438209607047	1.10056199487736	0.00278254278732488	0.00693365501324557	Up	2.13073383090705	4.4118300774429	2.35682430759103	4.79521857808446	3.12159689740294	4.98746049279997	CKX1	Similar to Cytokinin dehydrogenase 1. (Os01t0187600-01)
Os01g0187900	275.421278886974	0.404506288100272	-1.30577	5.33448045426978e-13	4.2745084335995e-12	Down	24.7998459778089	24.0961847518376	27.6793943140851	6.61188377144072	6.12752358854299	7.96262405463478	MYBS3	Similar to Transcription factor MYBS2. (Os01t0187900-01)
Os01g0188900	172.405446267179	0.19939865258427	-2.32627	1.00900626827329e-17	1.15534005027425e-16	Down	15.4918223924905	16.6430502473258	11.5937	2.19291928632119	1.5883831854097	2.10201875621933		Similar to Ankyrin-like protein-like protein. (Os01t0188900-01)
Os01g0189700	79.3795383849058	0.408411131976084	-1.29191	6.81747744580814e-06	2.65337502468307e-05	Down	3.82279890731339	3.79624959989148	4.18808137032364	1.10365967986215	1.28216537044942	0.840431006608014		Similar to cDNA clone:001-031-C06, full insert sequence. (Os01t0189700-01);Ankyrin repeat domain containing protein. (Os01t0189700-02);Ankyrin repeat-containing domain domain containing protein. (Os01t0189700-03);Hypothetical protein. (Os01t0189700-04)
Os01g0190400	136.263788310281	0.0919685258055533	-3.44272	6.68963851837086e-25	1.19593260388497e-23	Down	13.7606650222132	11.2399088089673	12.3461631921914	0.675818526816782	0.375786457335913	1.25084223135081	HXK8	Similar to Hexokinase. (Os01t0190400-01);Similar to Hexokinase. (Os01t0190400-02)
Os01g0191700	754.426626017269	0.207449656268968	-2.26917	2.18676892861941e-55	1.97660749108698e-53	Down	55.9752576721915	57.727495390202	61.0565948310207	7.53327274901544	7.55750410592135	9.17312698007033	PFK3	Similar to Pyrophosphate-fructose-6-phosphate 1-phosphotransferase-like protein (Pyrophosphate-dependent phosphofructo-1-kinase-like protein). (Os01t0191700-01)
Os01g0192000	5552.51776906399	0.381176257721826	-1.39147	2.62157558377059e-12	1.98966820724833e-11	Down	378.285030813909	353.487286809883	397.612129967104	77.9375015460522	75.8909338376822	133.833660362705	Os01g0192000	CCCH-type zinc finger protein, Negative regulator for leaf senescence (Os01t0192000-01);Similar to C3H transcription factor. (Os01t0192000-02)
Os01g0192550	46.802193567694	21.2674672622762	4.41057632819909	8.03984365687231e-20	1.05221499189964e-18	Up	0.398534164967145	0.0884366778572956	0.454180560882268	3.80150133361563	4.2735746605279	5.06594051479243		Conserved hypothetical protein. (Os01t0192550-01)
Os01g0192600	991.397247175601	3.02452150187895	1.59670691710775	1.27368321175302e-20	1.75479194629695e-19	Up	27.7662522650387	37.1970044973871	27.389372363061	62.4817059749102	63.6752378271912	61.9507674510329	NDL2	Ndr family protein. (Os01t0192600-01)
Os01g0192700	108.049215685239	3.4242925705874	1.77580597046085	5.089405294181e-08	2.58569593084682e-07	Up	3.51751567788869	4.86345128741297	2.41547352339084	5.97549730497707	9.89776434247914	9.27152280743206	NDL2	Non-protein coding transcript. (Os01t0192700-00)
Os01g0192900	5.09095391420763	87.5662232061732	6.45230258332175	7.0318400413665e-05	0.000235381678357463	Up	0	0	0	0.256122744591955	0.16021814568704	0.739511935389487	ACS7	1-aminocyclopropane-1-carboxylate synthase family protein. (Os01t0192900-00)
Os01g0193400	62.5302130642279	4.15311215441145	2.05419283213556	4.36016309380651e-11	2.99858099470955e-10	Up	1.00552683099729	1.30836089438662	1.3542764147821	3.12763943446649	3.88928826951931	3.1827917222549		TNFR/CD27/30/40/95 cysteine-rich region domain containing protein. (Os01t0193400-01);TNFR/CD27/30/40/95 cysteine-rich region domain containing protein. (Os01t0193400-02);TNFR/CD27/30/40/95 cysteine-rich region domain containing protein. (Os01t0193400-03);Hypothetical gene. (Os01t0193400-04)
Os01g0194000	2337.4274097674	4.08481385077893	2.03027033475353	1.48105297547647e-35	4.88326728221019e-34	Up	47.2162689613592	61.7883528267346	46.7887004358792	148.298157289808	136.493992114567	142.990296950849		Conserved hypothetical protein. (Os01t0194000-01);Hypothetical conserved gene. (Os01t0194000-02)
Os01g0194600	300.449039739034	2.40894549357418	1.26840175055444	5.40007268248737e-09	3.059619388447e-08	Up	25.4170303533337	24.5430863372878	23.2301191340542	30.840589607449	35.124570037135	52.2947354969886	GRXS2	Thioredoxin fold domain containing protein. (Os01t0194600-02)
Os01g0195200	38.0583122744216	0.0274554174880039	-5.18677	1.89874804017144e-10	1.23525054676175e-09	Down	4.41944277478322	3.5725352049515	3.01505914976445	0.0561079559152777	0	0.149540690442453	ALE2	Similar to Serine/threonine-protein kinase PBS1 (EC 2.7.1.37) (AvrPphB susceptible protein 1). (Os01t0195200-01)
Os01g0197100	133.24811447192	0.477148867241759	-1.06749	0.000788627413499471	0.00219744784429916	Down	12.1851261827923	9.40061041961604	12.5021822526677	2.62120501119353	2.48170894753757	5.72735809354511	CYP90D2	Cytochrome P450, Brassinosteroids biosynthesis, Regulation of plant architecture (Os01t0197100-01);Cytochrome P450 (Splicing variant) (Os01t0197100-02)
Os01g0197900	31.3474961892599	0.0683559321632713	-3.87079	7.27810584949868e-09	4.07122115332956e-08	Down	3.02943200062365	4.09729534953064	4.02054501649945	0	0.119382500391749	0.381481353169522	RDR3	RNA-dependent RNA polymerase, eukaryotic-type domain containing protein. (Os01t0197900-01)
Os01g0198100	17.1580449802471	4.26835146898202	2.09367897693091	0.000163671341456484	0.000517142978586506	Up	0.416157636989928	0.453341842600016	0.344919823417227	1.12969038755593	1.29558055794267	1.06635559459803	RDR4	RNA-dependent RNA polymerase, eukaryotic-type domain containing protein. (Os01t0198100-01)
Os01g0198500	7.60849764032251	34.7806835899637	5.12021438297059	0.00022590130964446	0.000696475029150357	Up	0	0	0.116484709177622	0.763027505647475	1.51149285400796	0.25420561611931		Conserved hypothetical protein. (Os01t0198500-01)
Os01g0200500	348.722135388681	2.07220599633919	1.0511674273125	7.73383760773737e-07	3.41236767318278e-06	Up	15.2855848320908	14.333984734193	14.0154834991964	18.5353192287222	27.1149455380476	15.1161658009189	NUP35	MPPN family protein. (Os01t0200500-01)
Os01g0200600	63.4732167557938	3.69044555655229	1.8837950069153	1.27732582216759e-08	6.93907671413457e-08	Up	3.52315272224428	2.01035519486317	2.93961384103772	6.6925644960327	5.87585744115641	8.24059	TINY	Similar to Avr9/Cf-9 rapidly elicited protein 111A. (Os01t0200600-01)
Os01g0201000	81.6948757547627	0.269116254473471	-1.8937	3.27153386847666e-10	2.07755647174109e-09	Down	18.9769817084521	14.712144835135	17.6116110831129	2.54039928238562	3.86382140827558	2.78795676428578	At1g09600	Similar to protein kinase family protein. (Os01t0201000-01)
Os01g0201200	159.069919154952	0.0786610740131901	-3.66821	1.72207185640487e-32	4.93246938929787e-31	Down	11.2521119300683	9.48041186630209	11.3956332497909	0.902320928462068	0.376299226381011	0.437253480825885	HT1	Similar to Protein kinase. (Os01t0201200-01)
Os01g0201900	112.313024355844	0.231164917560955	-2.11301	1.00006644906592e-13	8.4745700991962e-13	Down	6.81732225645294	6.73812181314071	7.37282084495966	1.29826101202566	0.721893359012223	1.23028128706255		Conserved hypothetical protein. (Os01t0201900-01)
Os01g0202601	13.5666130171727	0.177939741970702	-2.49054	0.00260370332599178	0.00653233480360152	Down	7.01259106437139	2.9626287082194	5.53274501438399	1.00672169704446	0.839675959693164	0	PP5	Conserved hypothetical protein. (Os01t0202601-00)
Os01g0203400	4.77017335345083	82.8577395071373	6.3725645566922	0.000102436511267033	0.000334518331391442	Up	0	0	0	0.260402023121648	1.41175716738015	0.578359724792901		Hypothetical protein. (Os01t0203400-01)
Os01g0205100	71.5425635256215	0.176677047526417	-2.50081	2.56754228259859e-11	1.79641281238481e-10	Down	7.01635757678278	6.59621097330938	6.98190392407473	1.1497531949852	0.958974183474707	0.340484267856222		WD40 repeat-like domain containing protein. (Os01t0205100-01)
Os01g0205700	261.23354173591	0.27328020015324	-1.87155	1.4161480477823e-24	2.48125215014514e-23	Down	32.9623780115058	30.7686566264651	33.3728198214611	6.32997595866216	5.42836276145704	6.01964643730212	GSK1	Similar to Shaggy-like kinase (Fragment). (Os01t0205700-01)
Os01g0205900	703.397906336536	4.96580129924716	2.31202653490864	1.05438101151656e-32	3.04104026333528e-31	Up	17.8790198559678	20.6277145113623	13.4304184422207	59.6258533896954	53.7078903789431	60.3274248009099	GSVIVT00023967001	Similar to Class III peroxidase GvPx2b (Fragment). (Os01t0205900-01);Similar to Class III peroxidase GvPx2b (Fragment). (Os01t0205900-02)
Os01g0206650	81.289388180707	0.346881882065848	-1.52748	4.85026115948464e-05	0.000166426593593244	Down	6.6163725086581	4.40461613257398	4.7575078811001	0.832995386492537	2.04345919394354	0.783573715639307	CIPK5	Hypothetical protein. (Os01t0206650-00)
Os01g0207400	58.0887447251047	3.95021881355777	1.98193257037614	2.54583601669478e-09	1.48896254836523e-08	Up	1.9557092662254	1.83803903530347	2.94985639797514	6.01156670520832	6.71526564703589	4.95925759120378		Similar to peptide-N4-asparagine amidase A. (Os01t0207400-01)
Os01g0207900	22.8903135893324	0.18462779911963	-2.43731	2.17954790475456e-05	7.88130389537058e-05	Down	2.7843286678395	3.51202432655472	3.00609282843914	0.455816366296125	0.380182572738023	0.323961634407393	At5g64700	Similar to nodulin-like protein. (Os01t0207900-00)
Os01g0209700	35.7679794050196	2.58740610159147	1.37150650735539	0.0013553350326787	0.00360053524749794	Up	1.22360992748604	1.72746090097524	1.20212045492999	1.49614216278575	2.82416461443206	2.93820593122334	GA2OX3	Similar to GA 2-oxidase 5. (Os01t0209700-01)
Os01g0210600	1989.48799140223	0.447220098382285	-1.16094	6.66206845120058e-14	5.73250047780501e-13	Down	262.237423940339	255.686930927863	285.293205562904	71.6739562240616	69.3166981898426	99.0296892036618		Protein of unknown function DUF538 family protein. (Os01t0210600-02)
Os01g0210750	12.4352703974604	0.169846922753708	-2.55769	0.00273958146116082	0.00683599553625569	Down	0.508194012639951	0.741684440823304	0.801902710129164	0.0729559066166059	0	0.162036982535598	Os01g0210700	Hypothetical protein. (Os01t0210750-00)
Os01g0212700	372.169155885365	7.77770868278068	2.95934519905877	6.75940020321491e-36	2.28582746965362e-34	Up	6.80332939467861	10.0825860156164	5.53804457857401	37.082844426764	37.8216111154895	43.1505105323648	ATL41	Similar to RING-H2 finger protein ATL2K. (Os01t0212700-01)
Os01g0212900	46.445228281277	8.13621459020461	3.02435773034356	6.06667353114098e-10	3.75719386352306e-09	Up	1.55093283857526	1.13175551710815	0.271920918990301	5.34361484907407	6.40686085435721	4.64842093306566	ATL11	Hypothetical conserved gene. (Os01t0212900-00)
Os01g0214200	147.729462714074	0.368968474354133	-1.43843	2.28930552803497e-10	1.47806408313161e-09	Down	18.0873667315218	18.9479934507969	22.3200639176623	5.28083000432916	4.40457975116606	4.96751801420549	At5g45920	Esterase, SGNH hydrolase-type, subgroup domain containing protein. (Os01t0214200-01)
Os01g0214300	61.1307890352511	0.261591667943493	-1.93461	1.31496971096958e-06	5.62575142491631e-06	Down	10.5658886097701	9.46720460559675	7.35488230354085	1.27905674578901	2.57815399782182	0.946939529144203	GTE4	Conserved hypothetical protein. (Os01t0214300-01)
Os01g0214600	149.071704217153	0.12028043887601	-3.05553	1.01141922381626e-19	1.3165692588169e-18	Down	15.2104383815872	13.3549091556774	24.613705777124	1.19209538063621	2.1128673405027	0.92668628992313	At5g45910	Lipase, GDSL domain containing protein. (Os01t0214600-01)
Os01g0217800	223.421862835175	0.287756907073461	-1.79708	1.18792681814841e-19	1.54011155623665e-18	Down	18.3212120669232	18.1970398253546	19.7608230232577	3.23605810741771	3.31021413593489	4.28529982042722	DJ1B	ThiJ/PfpI domain containing protein. (Os01t0217800-01)
Os01g0218500	9.38837103911701	5.82045072841387	2.54113087795642	0.00272070389633653	0.00679473433914654	Up	0.0762793552853971	0.0190426067172424	0.173860127500564	0.284715608501071	0.415577107250034	0.316180417884076	RFT1	Similar to ZCN14 protein. (Os01t0218500-01);FLOWERING LOCUS T (FT)-Like homolog, FT-Like1 homologous to Arabidopsis Flowering Locus T gene, Promotion of flowering (Os01t0218500-02);Similar to ZCN14 protein. (Os01t0218500-03);Non-protein coding transcript. (Os01t0218500-04)
Os01g0218900	475.426101703033	0.387722817025946	-1.3669	3.93747543501498e-21	5.60028675230195e-20	Down	31.4232842199769	30.5067886213501	33.6929984850307	8.40778560168996	7.80160465846781	8.58999970074028	ATX3	Zinc finger, PHD-type domain containing protein. (Os01t0218900-01)
Os01g0219000	184.589205496654	3.45536201342549	1.78883686766526	1.76911733399884e-09	1.04864023382996e-08	Up	8.86988345807255	6.52637048767173	8.6453118265938	22.870090726336	22.0727862137354	10.3525193305787		Conserved hypothetical protein. (Os01t0219000-00)
Os01g0219300	42.8660539023289	0.372333402833641	-1.42533	0.000117209548626835	0.000378965350279432	Down	4.85952	4.62150619508774	4.85238191646485	1.12285010298431	1.29674095253107	1.15102132421838		Conserved hypothetical protein. (Os01t0219300-01)
Os01g0220400	277.145069211627	2.7477697130179	1.45826109883989	1.17816494098364e-15	1.16313221376795e-14	Up	26.506841014996	26.584573829402	31.9227900225318	47.5247059857332	47.7468716915872	60.6453518734792		Hypothetical protein. (Os01t0220400-01)
Os01g0221100	133.754249690936	0.177775047262813	-2.49188	4.1119107994702e-10	2.5863232570264e-09	Down	5.37153695741028	5.50179428771156	6.41888466645938	0.51555772179162	0.262784512841626	1.27229691705054	GH3.3	Jasmonyl-L-isoleucine synthase, Wound response, Jasmonic acid signalling (Os01t0221100-01);GH3 auxin-responsive promoter family protein. (Os01t0221100-02)
Os01g0221400	61.9542744082833	3.91857234852485	1.97032813371389	7.90849349764593e-11	5.31414865294573e-10	Up	10.3345813185832	9.85074045482951	9.10085325745663	23.2322004961697	28.8831036885288	24.9234484070754		Conserved hypothetical protein. (Os01t0221400-00)
Os01g0223600	267.802746371726	2.61576052006813	1.38723046425909	3.86020586682169e-11	2.66548960556476e-10	Up	5.36409273416224	6.96810272173204	4.97701151516142	8.7705594246513	10.6403737612318	11.1368461566353	At4g23740	Leucine-rich repeat (LRR)-type receptor-like kinase, Regulation of chlorophyll degradation and leaf senescence (Os01t0223600-01)
Os01g0223800	50.4919830490167	0.384515594100603	-1.37889	0.000645976342185042	0.00183359455766963	Down	2.75818684065607	3.39362711793415	2.66619708413655	1.14899975252453	0.651675116817347	0.489976049942505	At2g19130	S-domain receptor-like kinase, Regulation of early crown root development, Drought resistance (Os01t0223800-01)
Os01g0223900	5.99230191507211	10.5124041892059	3.39402074660322	0.00230931272007963	0.00585756697028677	Up	0.0641301974469948	0	0.0487230315596955	0.15957894173856	0.266199887107882	0.354429016027808	At2g19130	Serine/threonine protein kinase-related domain containing protein. (Os01t0223900-01)
Os01g0224000	49.2712118102247	0.462621642315682	-1.1121	0.00190300672670258	0.00491680678319459	Down	2.63435075343989	2.02532061814999	3.1615867395631	0.913668636957841	0.76206323140887	0.734406823409481	At2g19130	Serine/threonine protein kinase-related domain containing protein. (Os01t0224000-00)
Os01g0224100	383.308052404319	5.7797071661741	2.5309963991947	3.61875313706545e-36	1.24700857805171e-34	Up	6.0529936637677	6.16833653401848	5.09403	21.6661366110069	18.6025677579049	26.8654461766796	CRF3	Similar to DNA binding protein-like protein. (Os01t0224100-01);Similar to DNA binding protein-like protein. (Os01t0224100-02)
Os01g0224166	9.91491598314906	6.33515955859942	2.66338095583037	0.000751247790983062	0.00210400141461135	Up	0.479456992577593	0.273584182046992	0.156114986905124	1.02262374086168	1.17279163507569	1.70346		Hypothetical gene. (Os01t0224166-00)
Os01g0224200	573.819785288786	2.15671783574371	1.10883744047559	1.29004704198097e-08	7.00294011657211e-08	Up	42.6448277421651	52.7718238651581	35.8847982302288	54.9299080127596	73.8072981914146	62.6737105939641	PDV1	Hypothetical conserved gene. (Os01t0224200-00)
Os01g0224300	262.224794951496	2.78957769945145	1.48004673602558	3.07153558209183e-15	2.93352879902549e-14	Up	22.4015491009752	15.8620511039782	17.6385119236664	36.0303076731958	34.1094090534027	34.0356340241131		CHCH domain containing protein. (Os01t0224300-01)
Os01g0224400	242.12461135203	0.175214494021472	-2.51281	3.01256026567368e-28	6.70317761568419e-27	Down	28.9963072967443	26.3226363643954	27.4065475158956	3.48151884726094	2.2725618419897	3.96713162594636	MTM1	Similar to Mitochondrial carrier protein. (Os01t0224400-01)
Os01g0225300	106.609288827795	0.464881326879092	-1.10507	1.07312972704763e-05	4.07443850173868e-05	Down	5.6115373675565	5.41828351984511	5.70799033158167	1.42808711322822	1.66035472572811	2.11454596213875		Conserved hypothetical protein. (Os01t0225300-01)
Os01g0226300	26.0989987770783	4.42950875540928	2.14714670884063	5.08640899674097e-05	0.000173707811959086	Up	1.28421873808425	1.34987878791771	0.539195707170515	2.64898173161158	2.52506871332189	4.37056874044938	RTNLB1	Reticulon family protein. (Os01t0226300-01)
Os01g0226400	2780.38501257974	0.210522499057508	-2.24795	1.23837176967171e-88	3.90558227141572e-86	Down	149.308115091594	139.44906130522	152.242214761736	18.7500187500188	20.3997717316045	22.9484876516041	SPCC24B10.10c	ATPase, AAA-type, core domain containing protein. (Os01t0226400-01)
Os01g0226600	26.3076229664216	5.31375982780349	2.40973302213267	0.000104337839558873	0.000340382551697852	Up	0.0812254229912226	0.283883010225634	0.485975381606855	0.72004536364617	1.58044196303919	0.707032262988901	SLAH3	Similar to C4-dicarboxylate transporter/malic acid transport protein. (Os01t0226600-01);Similar to C4-dicarboxylate transporter/malic acid transport protein. (Os01t0226600-02)
Os01g0226700	7.85451813040003	17.3500917420351	4.11687138624589	0.000166801912619199	0.000526289418730543	Up	0	0.057321736717076	0.196256569586941	0.857046169785301	0.625481633926222	1.33246541891187	OFP7	Protein of unknown function DUF623, plant domain containing protein. (Os01t0226700-01)
Os01g0227100	259.677791989421	0.377216147955839	-1.40654	1.67036298203831e-10	1.09279778858718e-09	Down	17.927649262043	17.9547788551058	13.2394283508392	3.64636013266734	4.93186722929849	3.89611283646905	NYC1	Chlorophyll b reductase, Leaf senescence (Os01t0227100-01);Similar to oxidoreductase. (Os01t0227100-02)
Os01g0227300	803.368456718111	2.58444057111324	1.36985202807393	6.10509941871802e-21	8.59900289485939e-20	Up	36.8046282694432	35.945896087427	32.4724433587828	58.4063968220851	56.4768738584523	67.4003954395216		Similar to RAB7D. (Os01t0227300-01)
Os01g0228800	70.6227025363384	0.142260627509172	-2.81339	6.10084717206219e-12	4.508815096724e-11	Down	4.2427073629447	3.93859300657761	4.88370073351103	0.517258481631957	0.132747560949978	0.60093412857453		Conserved hypothetical protein. (Os01t0228800-01);Similar to cDNA clone:J013042E14, full insert sequence. (Os01t0228800-02)
Os01g0229200	469.192112760136	0.492288240589803	-1.02242	5.36986552808217e-11	3.66603878346598e-10	Down	20.7726278332708	21.8700635214764	25.0583189194869	6.9675840518587	6.99401252295059	8.31341439454335	TOL9	VHS domain containing protein. (Os01t0229200-01);Hypothetical conserved gene. (Os01t0229200-02);Hypothetical conserved gene. (Os01t0229200-03);Hypothetical conserved gene. (Os01t0229200-04)
Os01g0229300	292.331454337468	2.51698312700814	1.33169554519843	2.61956883137354e-11	1.83193033604009e-10	Up	3.19869493666085	3.83557070201335	3.73496029717782	6.9482526802059	6.2646661164875	4.93397336198208		EMBRYONIC FLOWER1 (EMF1)-like protein, Transcriptional regulator, Palea development, Regulation of floral organ identity (Os01t0229300-01)
Os01g0231000	101.86441222576	0.405413818062272	-1.30253	0.000308850856513511	0.000929017997277579	Down	9.25680405410735	9.89761240786234	12.2909413838344	1.95573819999031	1.76715691904441	4.77812043435412	IAA3	Similar to Auxin-responsive protein (Aux/IAA) (Fragment). (Os01t0231000-01);Similar to Auxin-responsive protein (Aux/IAA) (Fragment). (Os01t0231000-02);Similar to Auxin-responsive protein (Aux/IAA) (Fragment). (Os01t0231000-03)
Os01g0231800	33.224771871315	0.187231203292902	-2.41711	2.2242586047591e-06	9.22746116915716e-06	Down	5.16729065929161	4.32598654894629	5.0560295874759	0.194819291372492	0.568724967144027	1.03847701696148		Similar to cDNA clone:J033025F17, full insert sequence. (Os01t0231800-01)
Os01g0231900	197.543240136942	0.428675864382811	-1.22204	1.94789558171454e-08	1.03570075688927e-07	Down	14.9990624964594	13.4922574045572	14.0560990711163	2.83392987889837	4.53443482796369	4.82986012286646	SPBC15D4.13c	K Homology, type 1, subgroup domain containing protein. (Os01t0231900-01)
Os01g0232450	23.145841758409	3.08822305504465	1.62677695881877	0.000768170662962553	0.00214559797707532	Up	1.34215341799782	0.874067476027464	1.0640383786577	2.39591426656853	2.63420082386142	1.74154530794782	MTV1	Conserved hypothetical protein. (Os01t0232450-01)
Os01g0232700	361.332215686135	0.497416697242097	-1.00747	2.63055983262681e-09	1.53511048961518e-08	Down	28.566103153332	23.2956699945293	24.054322004009	8.70763251641239	9.04140946801364	7.52545000467016	HDH	Similar to Histidinol dehydrogenase, chloroplast precursor (EC 1.1.1.23) (HDH). Splice isoform 2. (Os01t0232700-01);Similar to Histidinol dehydrogenase. (Os01t0232700-02)
Os01g0233000	112.132356899661	3.14795023940643	1.65441273591243	2.37548549522923e-09	1.3918239504107e-08	Up	3.40675525116288	3.85547571617594	4.96951365245771	7.7142787897214	11.3129589412326	6.70282103614942	OsI_001009	DREPP plasma membrane polypeptide family protein. (Os01t0233000-01)
Os01g0233400	36.434491892691	3.91170416356657	1.96779726551146	1.02199144761535e-06	4.43311135484516e-06	Up	1.90401702901226	1.09468675912713	1.24931937064249	3.33805008963717	3.86190780438202	3.92219057583198	eaf6	Histone H4 acetyltransferase, NuA4 complex, Eaf6 domain containing protein. (Os01t0233400-00)
Os01g0233900	511.344329787937	2.38679584416838	1.25507517002167	1.47898627995952e-14	1.34480686032672e-13	Up	15.4221024822768	18.6526823976219	15.4164009813465	27.0449610617568	26.1272403201106	26.1762337706976	UBC25	Similar to cDNA clone:J013003E06, full insert sequence. (Os01t0233900-01)
Os01g0234100	24.628004559675	0.203939181259753	-2.29379	0.000323988846520694	0.000972134062233498	Down	1.70303454851687	2.29581348537244	1.74674276133875	0	0.309276417178021	0.470608920073177	Os01g0234100	Transcriptional factor B3 family protein. (Os01t0234100-01)
Os01g0234566	2.71127370410791	46.8322728855577	5.54943115216736	0.00330462322525438	0.00810581138564171	Up	0	0	0	4.32338701401969	8.41401321254178	1.28031413050045		Non-protein coding transcript. (Os01t0234566-00)
Os01g0234850	873.124013419971	3.51892215732493	1.81513360033838	4.78025578645614e-34	1.45999075414763e-32	Up	13.3898579287731	15.1920713088784	12.3249424530549	31.1162079459727	34.938127189258	30.7748137687289	PI4KG4	Hypothetical conserved gene. (Os01t0234850-01)
Os01g0237366	2.75543788715305	46.7756986121241	5.54768729569111	0.0040899928012008	0.00980495742112914	Up	0	0	0	1.42716457633337	0.340101309255565	0.181129712260723	PCBER	NAD(P)-binding domain containing protein. (Os01t0237366-00)
Os01g0238700	51.0070649208132	24.5155104763109	4.61562289746444	1.40175760377855e-22	2.18080412191071e-21	Up	0.194129809921338	0.169621015149884	0.110617851246592	3.12482427745977	2.64409369141433	2.09215343925084	YSL1	Oligopeptide transporter OPT superfamily protein. (Os01t0238700-01)
Os01g0238900	524.918938232029	0.394291128123871	-1.34267	3.36797436203711e-22	5.14325137444773e-21	Down	33.1142315768042	33.7739672737012	34.6654836780189	8.48734478066248	9.07133984860784	9.25599080335229	SOF1	Similar to Protein SOF1. (Os01t0238900-01)
Os01g0239300	4.32931827858336	37.746733782897	5.23827990862092	0.00335097754085988	0.00821256975657146	Up	0.0462431858539036	0	0	0	0.791802719989575	0.536702642071969		Conserved hypothetical protein. (Os01t0239300-01)
Os01g0243000	76.9433191829083	7.30989760740381	2.86985119792527	7.39648336495133e-16	7.39520898807936e-15	Up	1.15611235015654	1.03503435775133	1.49926694814578	4.91043815029393	8.81184693485634	4.29638652703298	At4g10955	Similar to triacylglycerol lipase. (Os01t0243000-01)
Os01g0243200	273.759803229848	0.401316508253181	-1.31719	3.43120550285389e-08	1.77557388381141e-07	Down	11.4016323956071	13.6817179734054	12.2668541758939	2.48850421547448	4.78287141182097	2.81958792400922	At5g54860	Similar to integral membrane transporter family protein. (Os01t0243200-01);Biopterin transport-related protein BT1 family protein. (Os01t0243200-02)
Os01g0243300	36.0124200915825	14.5303014153665	3.86099272531471	6.39836818692897e-16	6.41938633968686e-15	Up	0.391008857035203	0.520600651617745	0.594139349007709	4.49998779378311	5.8835560597691	4.21393564108067		Hypothetical protein. (Os01t0243300-01)
Os01g0243400	242.59703910025	2.70609437179061	1.43621215244832	4.16878293355294e-15	3.93356867697686e-14	Up	19.9626999800175	18.7047712670264	18.2401243592597	37.9122596034394	33.401025928637	31.7861451993513		Hypothetical conserved gene. (Os01t0243400-01)
Os01g0243450	57.7499714828291	3.20763156462705	1.68150844029309	2.5166734788668e-06	1.0353222882365e-05	Up	2.1435362840839	2.45926946167727	1.5592552696956	4.00041554614389	5.89233773171413	3.47839389176417	BHLH149	Non-protein coding transcript. (Os01t0243450-00)
Os01g0244400	13.1265572995169	4.05210529173542	2.01867166226614	0.00205230225889538	0.00526550093216461	Up	0.449304577698841	0.241587748738921	0.196938433818083	0.70951967550742	0.968381655538223	0.744952857047779		Protein of unknown function DUF1618 domain containing protein. (Os01t0244400-01)
Os01g0246100	871.20724348333	2.41803655200318	1.27383605310447	2.59302818043864e-21	3.74125870986709e-20	Up	10.3412020799314	10.979034599089	11.0111282341532	18.0319669641336	18.7101334951315	15.6161069952266	Os01g0246100	Zinc finger, RING/FYVE/PHD-type domain containing protein. (Os01t0246100-01)
Os01g0247500	8.83450629124317	0.0318274527093749	-4.97358	0.000333135536420962	0.000997721675191393	Down	0.640169075082872	1.20748147981687	1.17539318374277	0	0.0553603392983821	0	At1g78530	Protein kinase, core domain containing protein. (Os01t0247500-01)
Os01g0248400	76.4544652873265	0.245454993818186	-2.02647	4.23719057066489e-09	2.42393699542275e-08	Down	4.80136392551673	6.12968678282807	7.6189163151056	0.680554721344339	1.04065500341487	1.30999257126138		Similar to Isocitrate dehydrogenase (Fragment). (Os01t0248400-01)
Os01g0248800	33.1100963548891	3.84866676707925	1.94435876226478	8.56337162689779e-05	0.000283023382793529	Up	2.93713733958641	2.48172104215573	2.18858194568095	6.3247946297282	3.34103530655466	9.92692459099447		Conserved hypothetical protein. (Os01t0248800-01)
Os01g0249300	86.3726993887276	0.469289454564033	-1.09145	4.18629113081787e-05	0.000145154442113624	Down	5.19025441378559	4.59509758825866	5.85397858822973	1.5977585927464	1.79073750587624	1.50818209392602		Lg106-like family protein. (Os01t0249300-01);Lg106-like family protein. (Os01t0249300-02)
Os01g0252300	78.3018511722499	3.76977669383306	1.91447906666602	2.61659171565961e-10	1.67779908574284e-09	Up	7.47912518923601	8.98979472887214	5.84011973740532	20.1616426354038	17.0318056148573	19.5192854539442		Conserved hypothetical protein. (Os01t0252300-01)
Os01g0253300	5854.63615194119	0.36690931947239	-1.4465	4.12134202717115e-37	1.47630541874532e-35	Down	381.513688249302	378.419801386008	355.30666844979	83.9360089804005	91.9654898851146	98.5244161470174	Os01g0253300	Importin alpha-1a subunit. (Os01t0253300-01);Importin alpha-1a subunit. (Os01t0253300-02)
Os01g0253400	43.3597092034974	3.15731111540941	1.65869642807042	5.20688331491351e-05	0.000177634002800959	Up	1.66354597340371	2.04086648787121	1.13749381057389	4.43517779684425	2.81142768629136	3.07340162692646		Protein of unknown function DUF1218 family protein. (Os01t0253400-01)
Os01g0253600	82.1943355305679	0.477470473554067	-1.06652	0.00022068973252565	0.000681348434691607	Down	13.4326263569865	12.5605663414591	17.0779258987762	3.76757968439365	5.80139753969823	4.11957824910338	RPA3	Replication factor A protein 3 domain containing protein. (Os01t0253600-01)
Os01g0253800	12.5947778608598	5.54270524255713	2.47059028808528	0.000923518781005111	0.00254423636829313	Up	0.213524407408744	1.06609745182138	0.730014967175665	3.18795204064078	1.82804453724866	2.47818379047625		Conserved hypothetical protein. (Os01t0253800-00)
Os01g0253900	6832.62637832554	3.77724805604931	1.91733553026501	1.07288084716445e-35	3.57811928511226e-34	Up	89.4353	113.452603244991	90.4927523430513	260.540058302601	231.236499692902	252.063557671779	PLIP2	Similar to triacylglycerol lipase. (Os01t0253900-01);Lipase, class 3 family protein. (Os01t0253900-02)
Os01g0254100	944.523826126262	2.52844912637407	1.33825275103146	4.59308462204848e-19	5.73197205628975e-18	Up	11.2221469833659	13.2398756286333	11.6674943056456	21.6068010397552	21.2343951290882	18.4478240209985	TPR1	Similar to CTV.2. (Os01t0254100-01);Similar to Lissencephaly type-1-like homology motif; CTLH, C-terminal to LisH motif; Nitrous oxide reductase, N-terminal; WD40-like; Quinonprotein alcohol dehydrogenase-like. (Os01t0254100-02)
Os01g0254850	11.1927473056298	5.53192688851716	2.46778208955588	0.0012667379952609	0.0033875025744235	Up	0.145472112402344	0.363160938426895	0.746028198713712	1.76468571023857	1.58509152133045	1.20597331001978		Hypothetical conserved gene. (Os01t0254850-00)
Os01g0254900	2508.84099462692	2.1431098061218	1.09970577100789	7.44148445367892e-27	1.51838728145917e-25	Up	109.007207625032	105.204246511313	106.652611417583	148.676994413729	152.813468185037	158.799509289142	SYP23	Similar to Syntaxin 22 (AtSYP22) (AtVAM3). (Os01t0254900-01)
Os01g0254950	210.732559567363	3.69431027216837	1.88530503830756	7.5081346119092e-14	6.4300037120586e-13	Up	7.70490484784276	10.4659697581821	6.77923446904839	23.7894913585505	17.1964792649723	21.0409011677823	SYP23	Hypothetical gene. (Os01t0254950-01)
Os01g0255000	598.394574610664	0.430169776698536	-1.21702	3.58887858237801e-18	4.2192589978808e-17	Down	68.138500071446	65.5748849128563	67.1112041301835	16.810695554513	19.6750360503876	21.3583675137953	YNR064C	Similar to Soluble epoxide hydrolase. (Os01t0255000-01)
Os01g0255100	31.2874546380192	0.168688799172602	-2.56756	0.00229005197433039	0.00581379456078366	Down	0.86407249246283	8.58729824842281	1.03161239157087	0.307160342601885	0.448337930303321	0.477547825318051	YNR064C	Similar to Soluble epoxide hydrolase. (Os01t0255100-01)
Os01g0256300	8.17429357565491	7.53857110603413	2.91429109463517	0.00250618823775861	0.00630950557210986	Up	0.0354531091546594	0.212414888513844	0.0808066881905139	0.529320338823374	0.275931250905458	0.881725769118234	RGA2	Conserved hypothetical protein. (Os01t0256300-00)
Os01g0256800	24.7933163291178	4.01677627128483	2.00603810756294	5.02148587415897e-05	0.000171834429341576	Up	0.20943577199966	0.321748759395077	0.257038708076713	0.541195630791833	0.978022113097882	0.614360510177267	Os01g0256800	Similar to zinc finger helicase family protein. (Os01t0256800-01);Hypothetical conserved gene. (Os01t0256800-02)
Os01g0259600	948.994034058815	2.39142038382812	1.25786776131446	6.47014657588652e-15	6.00355941475367e-14	Up	22.4944912856435	28.0377537843583	23.5551496075348	41.6300994335676	36.2266197438763	40.9901713980651	SPCC1235.04c	Similar to phosphoadenosine phosphosulfate (PAPS) reductase family protein. (Os01t0259600-01)
Os01g0259900	5.47647535750825	0.0256662309640984	-5.28398	0.000440939075316667	0.00128918251413876	Down	1.42349604939163	0.781804798002342	1.70336825674322	0	0	0	At5g64680	Conserved hypothetical protein. (Os01t0259900-00)
Os01g0259933	50.7725380004504	9.92613657179757	3.31123230453425	4.81159600945502e-17	5.25238744222488e-16	Up	1.19741138272355	1.01174738565009	2.09938944808688	7.90737123805997	9.46281878105188	10.8429217947448		Non-protein coding transcript. (Os01t0259933-00)
Os01g0259966	17.251300622539	6.00328633211625	2.58575248023745	5.91909290856424e-05	0.000200212731105143	Up	0.326469750323794	0.978010635338838	1.36419785371823	4.46805633495213	2.87969950269287	3.24774665536215		Non-protein coding transcript. (Os01t0259966-00)
Os01g0260950	3.26027264359001	56.2114313211422	5.81279164585469	0.00264268293656834	0.00661811198036685	Up	0	0	0	0.0767900856504713	0.0640482757576173	0.750432296928366		Conserved hypothetical protein. (Os01t0260950-00)
Os01g0261200	1013.44043494821	2.79887545241294	1.48484728963179	1.19817059422723e-34	3.75836970718952e-33	Up	23.7795157685746	25.5786475594915	25.2008774039439	45.9074676874438	46.7744942917653	47.1060666912285	NAC074	NAC transcription factor, Heat stress tolerance (Os01t0261200-01);Similar to NAC domain-containing protein 74. (Os01t0261200-02)
Os01g0262500	582.385619788817	4.43580132041877	2.14919474862279	4.74699849992698e-29	1.10541060574142e-27	Up	21.5706552797754	28.047360105906	19.0124591682467	71.8781834088059	67.0522509570237	66.1263746754198		TRAM/LAG1/CLN8 homology domain domain containing protein. (Os01t0262500-01)
Os01g0262700	158.376234008434	0.48802824322905	-1.03496	4.40769980284995e-06	1.75897592291641e-05	Down	12.1376648669839	11.2036682753532	12.4762992218876	4.75885482544386	3.33414154441493	3.60773680198921		Similar to predicted protein. (Os01t0262700-01);Hypothetical conserved gene. (Os01t0262700-02)
Os01g0263900	17.2268692805864	0.117652972820761	-3.08739	4.64177547678113e-05	0.000159783029373359	Down	2.5687797063452	2.13759286542413	2.5479678516781	0.266335233775052	0	0.315486688697157	CDF2	Hypothetical protein. (Os01t0263900-00)
Os01g0264000	55.837516399428	0.473454795660451	-1.0787	0.00100950739259872	0.00276094419796889	Down	4.02879985902193	4.05575435012488	4.18072487883984	1.52821640530427	1.12168217974119	1.24906881180143	CDF2	Dof transcription factor, Promotion of nutrient ion uptake and accumulation (Os01t0264000-01)
Os01g0264700	1053.95052778366	0.361926584773789	-1.46623	1.40604385453422e-28	3.16496217527621e-27	Down	94.2635074059109	90.2008536983292	92.0847048735952	23.7075870064554	20.4478835818237	22.7972963582644	SPCC23B6.04c	Cellular retinaldehyde binding/alpha-tocopherol transport family protein. (Os01t0264700-01)
Os01g0265000	125.376166390156	2.09637991985033	1.06790019531768	7.21112325431103e-06	2.79682851522303e-05	Up	5.25752747186052	4.13743268022487	4.56315717592201	7.60264535448675	6.23273986758036	5.71515146456254	CHLP	Geranylgeranyl reductase, &alpha;-tocopherol synthesis (Os01t0265000-01)
Os01g0265100	137.564308313688	3.53253576008759	1.82070416512819	4.29234105256195e-15	4.04489365508558e-14	Up	6.71838430575526	6.64489707995634	5.83349077062053	14.8071506813871	17.9277012506565	12.8365660779915	ARF	Similar to ADP-ribosylation factor. (Os01t0265100-01)
Os01g0265200	7682.32352421927	3.3189020828417	1.73070606639044	2.10082936661335e-32	5.98190030150012e-31	Up	157.97571592229	193.557903541452	154.42244957652	391.57481132147	380.802071873948	355.723552591006	TAAC	Mitochondrial carrier protein, Early leaf development (Os01t0265200-01)
Os01g0267300	30.6936767486392	7.55416812015354	2.91727289172259	1.38298427543369e-08	7.4794573628534e-08	Up	0.499484942900455	0.213759286542413	0.569226860481278	2.79651995463805	2.16588567957563	1.41969009913721	Os01g0267300	Hypothetical conserved gene. (Os01t0267300-00)
Os01g0267800	68.945857535741	3.91156867046874	1.96774729276362	7.56440438621338e-09	4.21998064345282e-08	Up	1.54621122606332	2.6468626390048	1.9131426725983	4.28724584775829	5.15749242483948	6.66545985024647	At1g28390	Serine/threonine protein kinase domain containing protein. (Os01t0267800-00)
Os01g0267900	246.637	0.478557408057811	-1.06324	4.68994829382597e-08	2.39322634093142e-07	Down	39.4806899241129	35.2256927949475	43.5314108365889	9.97494475421735	12.5351625411337	15.2423744208884	CAM1-1	Calmodulin, Ca<sup>2+</sup> sensor, Ca<sup>2+</sup> signalling (Os01t0267900-01)
Os01g0268100	77.4419444976643	0.466235207925314	-1.10087	0.00021232868912403	0.000657213240338568	Down	6.67498742664508	5.79301360553255	5.81477513842092	1.69576122186596	1.57758090257293	2.43362871922776	ZIFL2	Similar to Major facilitator superfamily antiporter. (Os01t0268100-01)
Os01g0268900	95.7071195727051	2.31088156402878	1.20844332152477	2.51410105744677e-05	9.01243417121549e-05	Up	5.39553014892469	4.51551066558144	4.86055544234372	6.04170673882605	10.6383193489475	6.21950228025242	MOC1	Conserved hypothetical protein. (Os01t0268900-01)
Os01g0269500	13.5613770677625	10.7900078179323	3.43162400502265	2.97178134550894e-06	1.21138291289606e-05	Up	0.0666711337148533	0.0832199075342529	0.0379901343060074	0.373278831488394	0.648626092459607	0.35926023354374	PIKS-2	Conserved hypothetical protein. (Os01t0269500-01)
Os01g0272800	167.781119922125	0.285772340318594	-1.80706	6.87335747774678e-14	5.91255461656753e-13	Down	30.6487115991636	30.966705212391	31.9555137816638	5.94975110926788	4.39858531327698	7.56833507219996		Conserved hypothetical protein. (Os01t0272800-01)
Os01g0273100	45.0392440115653	27.376487803231	4.77486546646936	3.63492307210688e-17	3.99648703816525e-16	Up	0.278372560769918	0.416962558934583	0.396551340194189	9.22144645829795	7.25801386640949	3.46159005653825	UBC20	Similar to Ubiquitin conjugating protein-like (Ubiquitin-conjugating enzyme) (Ubiquitinating enzyme). (Os01t0273100-01)
Os01g0273500	48.6994948510853	0.14066719222095	-2.82964	4.94720254524714e-11	3.38784710527132e-10	Down	5.19832082497259	4.41778512409434	6.09221123686167	0.275218881206398	0.631267178330472	0.550141519776845	SPBC543.02c	Heat shock protein DnaJ, N-terminal domain containing protein. (Os01t0273500-01)
Os01g0273800	76.7699061440776	2.71575120708555	1.44135131877835	3.82584928996512e-07	1.75366675274934e-06	Up	2.40307526719552	3.2537540726109	2.64577678854995	4.63681174697246	5.26223225173314	5.26741955135084	YUC10	FAD-dependent pyridine nucleotide-disulphide oxidoreductase domain containing protein. (Os01t0273800-01)
Os01g0274800	75.7192771795896	0.432881859929479	-1.20795	4.93341379120276e-05	0.000169079850167432	Down	7.1856829148191	7.38161189498475	7.05948539686358	1.54142736030983	2.12133519926877	2.6018984600793	CSA	R2R3-type MYB transcription factor, Sugar partitioning into anther (Os01t0274800-01)
Os01g0275600	1028.96201492535	0.340727300698984	-1.55331	1.20966379215965e-27	2.58456516417616e-26	Down	46.7164502697588	49.2167666143994	44.3661327164108	10.0094163480749	10.1622003409256	11.8975122809366	AGO4A	Similar to Argonaute 4 protein. (Os01t0275600-01);Similar to Protein argonaute 4A. (Os01t0275600-02)
Os01g0276033	157.863484491458	2.02566366561062	1.01839465378554	0.00155471903769261	0.00408273806486117	Up	40.522525260831	38.6617774841301	24.0047626217194	26.2070078785772	59.0178649178642	56.5434105320662	RPL30	Non-protein coding transcript. (Os01t0276033-00)
Os01g0276400	202.089155614187	4.11587136166573	2.04119789263347	1.3061813145659e-20	1.79785819934201e-19	Up	5.18299670992775	6.24493315851111	5.2720837751045	15.9082682757508	17.8025978642696	12.4996017847035	At1g08700	Similar to presenilin. (Os01t0276400-01)
Os01g0276650	62.1922292159202	3.81991458752738	1.93354038026932	1.17631584382584e-07	5.72184479607823e-07	Up	5.97302713175189	3.26183458769189	2.65899491355375	9.92804269610149	9.58815412914529	10.9865366529534	SIRP1	Non-protein coding transcript. (Os01t0276650-00)
Os01g0276700	282.979098496941	0.497261903564117	-1.00792	4.93660140302348e-08	2.51218286899465e-07	Down	20.262581075961	14.5989595647192	18.7397573171444	5.69092955283245	6.65415605065235	5.43389136782168		Similar to Pyruvate kinase, cytosolic isozyme (EC 2.7.1.40) (PK). (Os01t0276700-01);Similar to Pyruvate kinase, cytosolic isozyme (EC 2.7.1.40) (PK). (Os01t0276700-02);Similar to Pyruvate kinase. (Os01t0276700-03);Similar to Pyruvate kinase. (Os01t0276700-04)
Os01g0277700	157.252820443002	0.475875530511609	-1.07134	4.36942511756288e-06	1.74482342122333e-05	Down	18.1261850303451	17.0063262773937	17.4790862812096	4.36794488960587	5.11594089576303	7.26566958863506		Similar to Glycosyl hydrolases family 17 protein. (Os01t0277700-01)
Os01g0278000	333.594111779032	3.19674641396028	1.6766043050092	4.28931037928194e-25	7.75899879394423e-24	Up	15.9392288675327	14.4190993286737	13.2913069885776	30.8870151405531	31.4675804480873	31.2156983128026		VQ domain containing protein. (Os01t0278000-00)
Os01g0279300	434.461598285873	0.42496126282597	-1.2346	7.67383804430287e-13	6.07024020870904e-12	Down	88.8286435625904	74.3421145528991	85.5926586587072	21.0098122095291	20.9772107831216	28.6111014877141	CAM3	Similar to Calmodulin 1 (Fragment). (Os01t0279300-01)
Os01g0279900	108.907307106557	0.378836001013485	-1.40035	1.03899325553394e-07	5.08370814659651e-07	Down	9.4415075697705	7.60424304350219	7.19672086256867	1.73315349820668	2.36109871038377	2.05300233995679	TGA2.3	TGA transcription factor, bZIP transcription factor, Defense response, Multiple abiotic stress tolerance (Os01t0279900-01)
Os01g0280400	37.1623785334562	0.292798611083921	-1.77202	5.6667050976234e-05	0.000192235997202786	Down	2.42552562141436	2.57535698165478	3.77890100655639	0.687597498961736	0.621296182594316	0.407245889004501	At1g15480	DNA-binding protein. (Os01t0280400-00)
Os01g0281200	15.9641419834251	4.85584079497056	2.27972112174358	0.000372213692880448	0.0011032567472598	Up	0.261428144027402	0.424214081698662	0.186206716265097	0.609869086035627	0.915611872569763	1.35453523951497	CYCB1-3	Similar to Type B-like cyclin (Fragment). (Os01t0281200-01)
Os01g0281301	429.940599808237	5.45378161000454	2.44725693045639	3.18360912281061e-32	8.95081576534398e-31	Up	17.8809471494548	19.2929248539288	12.4338033118952	64.9031042467552	57.2001032622968	60.0474210614015		Protein of unknown function DUF1645 domain containing protein. (Os01t0281301-00)
Os01g0283000	55.3183481195998	2.79006886735093	1.48030073257757	2.5613029688902e-05	9.17257536933463e-05	Up	1.11367356383092	0.85259713236212	0.719198150078891	1.24704874029675	2.19582037269776	1.60028727012832		Conserved hypothetical protein. (Os01t0283000-01);Conserved hypothetical protein. (Os01t0283000-02)
Os01g0283300	80.6721333263621	0.360140652919032	-1.47337	5.26372450962119e-05	0.000179362262650216	Down	5.90242469051314	8.22418034262205	12.8795497780278	2.56174717551491	1.70934034651823	2.20002030379014		Conserved hypothetical protein. (Os01t0283300-01);Conserved hypothetical protein. (Os01t0283300-02)
Os01g0283500	211.894072441822	2.87372998837219	1.52292451456617	6.25836274454234e-13	4.98316122483249e-12	Up	9.9443244016577	8.77545816342321	12.782374891921	21.6878829595593	22.049	16.4878197154499	RBL14	Similar to predicted protein. (Os01t0283500-01);Peptidase S54, rhomboid domain containing protein. (Os01t0283500-02)
Os01g0283600	38.1582362668292	3.83011835951217	1.93738897545123	9.52014588319657e-07	4.14444160241483e-06	Up	1.60894232371604	1.49188438517878	1.37519639076517	4.61131900679843	3.93560658783809	2.95346674548677	CCR1	Similar to Cinnamoyl CoA reductase. (Os01t0283600-00)
Os01g0284300	6.66611721176429	114.384418653309	6.83774673260278	4.17734301600022e-06	1.67249355056225e-05	Up	0	0	0	0.922828222290751	0.846673259357274	0.409925138274267	MKK4	Protein kinase, catalytic domain domain containing protein. (Os01t0284300-00)
Os01g0286200	126.82171305844	7.69867772892231	2.94461067986753	3.71451661990528e-26	7.21880105335243e-25	Up	1.12700636884358	0.90433686023834	0.871535183946957	5.22068404513361	6.10871005663958	3.67044715027441	PIL15	Hypothetical protein. (Os01t0286200-01)
Os01g0287400	16.8450201391282	5.26389092229309	2.39612959403188	0.000663878493383809	0.00187926190102744	Up	1.54970291562635	0.290154358021488	0.772661889656718	1.62684150527545	2.86456463568862	4.65708765338394		Similar to Hydrophobic protein LTI6A (Low temperature-induced protein 6A). (Os01t0287400-01)
Os01g0289600	59.7897165289791	0.244537519229283	-2.03187	3.24815386806412e-05	0.000114779179736793	Down	5.84681560239431	5.97217156858796	9.56244466900571	0.832956590191177	0.416846260275229	2.22002212652097	WRKY42	Similar to WRKY transcription factor 28. (Os01t0289600-00)
Os01g0289900	6.4000853739056	109.919564854525	6.78030438776734	5.56267172807459e-06	2.19026896716087e-05	Up	0	0	0	0.52827612725109	0.377673476849077	0.804558951447916	PMAT1	Transferase domain containing protein. (Os01t0289900-00)
Os01g0290000	268.571428709321	0.11258924175876	-3.15086	6.54711180980213e-50	4.74911122903522e-48	Down	22.1484647094366	20.7225734122272	22.6513823326464	1.58391206293128	1.40632469499848	1.95187278078723	RAP	Similar to Cyprosin precursor (EC 3.4.23.-) (Fragment). (Os01t0290000-01);Similar to Cyprosin precursor (EC 3.4.23.-) (Fragment). (Os01t0290000-02);Similar to Cyprosin precursor (EC 3.4.23.-) (Fragment). (Os01t0290000-03);Similar to retrotransposon protein SINE subclass. (Os01t0290000-04)
Os01g0290100	640.231165703219	0.469536	-1.09069	1.46748156950053e-16	1.54776364009662e-15	Down	42.3740748876366	37.0964469811141	39.3282209633563	11.6492432860683	12.5840802486113	13.0848104137146	Os01g0290100	Pyridoxal phosphate-dependent transferase, major region, subdomain 1 domain containing protein. (Os01t0290100-01)
Os01g0290700	91.0839899577865	0.15874788593486	-2.65519	4.88251520475519e-18	5.69397824220144e-17	Down	20.5404629943447	18.1207358660269	21.5604420442566	2.44991930794449	2.04340320876015	1.92047119575068	ABCB21	Similar to CjMDR1. (Os01t0290700-01)
Os01g0290800	11.6802951162373	0.155799940791187	-2.68223	0.00179930721255511	0.00467092232014732	Down	1.11362118031428	0.741353938275034	0.785641695624611	0.197934933849757	0.0412728776048616	0.0439618680745686	ABCB21	Hypothetical protein. (Os01t0290800-01)
Os01g0291500	3.97427938310653	34.4150703654711	5.10496855459481	0.00222074061632781	0.00565415838739484	Up	0	0	0.0390050498551661	0.191625532497533	0.586039778790098	0.113494755952074	AT4	Transferase family protein. (Os01t0291500-01);Transferase family protein. (Os01t0291500-02)
Os01g0292200	4310.59627583436	4.3079602569703	2.10700494037972	3.48496954501534e-41	1.55563678997877e-39	Up	80.1502441147875	98.4206833438108	74.0664597285052	256.670323541002	240.331018288637	234.468911695134	CIPK1	Serine/threonine protein kinase domain containing protein. (Os01t0292200-01);Similar to CBL-interacting protein kinase 1. (Os01t0292200-02);Similar to CBL-interacting protein kinase 1. (Os01t0292200-03)
Os01g0292250	166.753706834109	4.34439833122174	2.11915638770307	4.82998311076533e-13	3.8831244100542e-12	Up	5.32783939093818	6.2702724052441	2.92745242533229	14.5596594463695	15.9201853370516	12.3039808591891	CIPK1	Non-protein coding transcript. (Os01t0292250-00)
Os01g0292900	217.032819185845	0.201806955641636	-2.30895	5.61019986969928e-21	7.92116541213258e-20	Down	10.5886057358755	11.6250974311653	11.9579625601492	2.1083364888341	1.19220295907521	1.33337062639755	SPL1	Similar to Squamosa-promoter binding-like protein 2. (Os01t0292900-01);Similar to Squamosa-promoter binding-like protein 2. (Os01t0292900-02)
Os01g0293000	21.6361005954138	0.189363322064757	-2.40077	0.00063053931033633	0.00179275826451824	Down	2.01323012699673	1.54366559605565	2.94985639797514	0.4696536488444	0	0.357638768596427	METK3	S-adenosyl-l-methionine synthetase, Histone H3K4me3 and DNA methylation, Regulation of gene expression related to flowering (Os01t0293000-01)
Os01g0296000	60.4168853587403	0.350105953651263	-1.51414	3.24113824113746e-06	1.31526749743501e-05	Down	6.29998383057268	6.16763463727195	5.77186413784471	1.22953884401631	1.41009133041241	1.63850281711964	MIK2	Protein kinase, core domain containing protein. (Os01t0296000-01)
Os01g0298400	4.48077666874403	77.3468439263974	6.27327051979206	0.000183084613150734	0.00057435398968197	Up	0	0	0	0.191625532497533	0.319658061158236	1.02145280356867	MYB2	Myb transcription factor domain containing protein. (Os01t0298400-01)
Os01g0299200	3.58219834986809	0.0392390258648916	-4.67157	0.00406788375983358	0.00975854876325516	Down	0.502899334237626	0.593486853957983	0.521016359379226	0	0	0	PCMP-E64	Pentatricopeptide repeat domain containing protein. (Os01t0299200-00)
Os01g0299500	200.529069514178	0.307050925503409	-1.70345	8.31218623844228e-13	6.55909936655977e-12	Down	19.1947809147306	17.879444317168	20.7076654753625	3.18580671625273	3.18862142701785	5.4719212939491		Conserved hypothetical protein. (Os01t0299500-01)
Os01g0300200	233.625434376104	0.361088485299371	-1.46958	2.84143993364644e-12	2.15203288109505e-11	Down	12.2653679860303	10.9249934657637	15.8781213281968	2.72810158421123	2.98649739634789	3.67338102028918	ACLB-1	Similar to ATP-citrate lyase subunit B. (Os01t0300200-01);Similar to ATP-citrate lyase subunit B. (Os01t0300200-02);Similar to ACLB-1 (ATP-citrate lyase B-1). (Os01t0300200-03)
Os01g0300600	248.891783260079	0.088292824783608	-3.50156	4.55684309126842e-49	3.14801910221794e-47	Down	27.5450417866809	23.290008126125	27.6841035065954	2.00201039752948	1.34662581012793	1.31961167901182		Similar to carbohydrate binding. (Os01t0300600-01)
Os01g0301000	328.706102940062	0.358331721324605	-1.48063	7.87511581453729e-19	9.68205446435591e-18	Down	23.2549453698793	22.8517827104668	22.1499384580459	5.15906697780138	5.2789638001842	5.95365488996114	At4g01990	Pentatricopeptide repeat domain containing protein. (Os01t0301000-01)
Os01g0301300	141.117512843143	2.46299256700155	1.30041227397322	3.82280617937727e-07	1.75282429353084e-06	Up	5.58443733719696	5.81891754895067	4.84231033503456	11.1017626339902	8.75571654883206	6.97784987707065		Hypothetical protein. (Os01t0301300-01)
Os01g0302100	61.9729042195495	0.3865089306132	-1.37143	0.000100233700461418	0.000327841372887842	Down	4.37330889010526	4.24659299589073	4.77771165248408	1.06947347751833	1.69013427520903	0.700096865367287		Conserved hypothetical protein. (Os01t0302100-01)
Os01g0303000	2112.10774876373	5.31897764563394	2.41114897367503	2.73274538763633e-22	4.19305168811572e-21	Up	91.5337492871875	78.5567841843349	88.5872657816379	324.192234904665	427.32247738772	170.379175313929	CP12-1	Similar to CP12 (Fragment). (Os01t0303000-02)
Os01g0303200	76.7398181386298	0.479039218102304	-1.06178	0.000213974162320887	0.000662023919784659	Down	2.59709367115104	2.53342231214181	2.60044745697515	0.616365694142531	0.887976893726113	0.970720194283564		Conserved hypothetical protein. (Os01t0303200-01)
Os01g0303800	101.45349371563	0.472853347426236	-1.08054	0.00226385036641547	0.00575482901537978	Down	14.7393368956217	7.86977892716979	18.9227358834179	5.72606540490761	3.83947881462685	3.39139772881763	At3g01520	UspA domain containing protein. (Os01t0303800-01);UspA domain containing protein. (Os01t0303800-02)
Os01g0304100	21.5083893377479	0.0369934545620678	-4.75659	5.07076510168785e-07	2.28850909045688e-06	Down	1.81840140502931	1.42843302447912	1.74073246366533	0.0904967030891576	0.0377402743173917	0	CCC2	Similar to Cation chloride cotransporter. (Os01t0304100-00)
Os01g0304400	3.98032526247508	68.7246559967295	6.10275587519155	0.000199129422586736	0.000620195383893747	Up	0	0	0	0.413098497412876	0.689105794146092	0.856335760059856		Conserved hypothetical protein. (Os01t0304400-00)
Os01g0305200	1222.01039657474	3.91564597641499	1.96925033308288	1.26379421246369e-45	7.16191192863942e-44	Up	77.555414173325	80.1119975364753	68.4400960076323	205.591652189559	194.848041264387	193.339985804887		Lg106-like family protein. (Os01t0305200-01)
Os01g0305300	28.2057696603984	5.47209119551332	2.45209227375789	1.89057643027144e-05	6.90609028381289e-05	Up	2.19925755146255	1.61819145048534	1.18721119918507	2.5922566901309	10.6304355841647	5.37363877359943		Non-protein coding transcript. (Os01t0305300-01)
Os01g0305900	113.805178909838	2.59435725717492	1.37537716026245	2.29418686142682e-06	9.50261695707341e-06	Up	4.95468817684932	4.2098108783719	4.50729364467442	6.89453004934262	11.3657294898791	5.54868598885353	P	Similar to R2R3 Myb transcription factor MYB-IF35. (Os01t0305900-01)
Os01g0306400	1655.1362843541	2.38098665088109	1.25155953209013	5.17580477204287e-18	6.0166656835266e-17	Up	67.512535360692	65.051328151137	55.2156775172867	100.348035824715	110.34741570301	89.5364585078562	ZW2	Hypothetical conserved gene. (Os01t0306400-01)
Os01g0309100	213.184035686196	2.72317863024138	1.44529162083593	1.99047938310001e-08	1.05776115935251e-07	Up	9.09408757595319	14.813143541097	12.4954506967368	20.2219749580234	18.4728711132496	27.9105550668479		Similar to anther-specific protein SF18. (Os01t0309100-01)
Os01g0309451	33.9357	2.60998080543766	1.38403919683281	0.00337444488714203	0.0082624066160697	Up	3.64059114631909	3.86993375011159	3.34590193288847	7.67100959779187	3.10767571332272	8.17800650857163		Hypothetical gene. (Os01t0309451-01)
Os01g0309900	1529.4084593466	2.0336386750937	1.02406337243197	2.19725799357769e-12	1.67551749497127e-11	Up	38.0661058368339	45.1404908785226	39.7778181763764	54.0764397638755	51.8709640122372	61.844446365059		Lipase, class 3 family protein. (Os01t0309900-01)
Os01g0310800	39.946419389757	0.0326993972979036	-4.93459	1.87387906384272e-11	1.3261122204243e-10	Down	2.84384407711218	2.29516709185484	2.33080107004255	0.0727038129517247	0.0909600599045636	0	CARK1	Similar to Pto kinase interactor 1. (Os01t0310800-01)
Os01g0313300	2240.86523283872	3.6549574096027	1.86985459487457	1.47957591972519e-61	1.71719581243306e-59	Up	101.628211565002	96.2756445962885	98.1307343982302	238.443364414183	229.415562894889	255.787868770302	ERF071	Similar to EREBP-3 protein (Fragment). (Os01t0313300-01)
Os01g0314000	56.6733741977928	0.103967104470374	-3.2658	2.35788401448377e-13	1.93972227616236e-12	Down	5.71787292574536	4.45416987412062	5.08335435454452	0.279347895223435	0.18639646901314	0.595621443610406		Protein of unknown function DUF3615 domain containing protein. (Os01t0314000-01);Protein of unknown function DUF3615 domain containing protein. (Os01t0314000-02);Protein of unknown function DUF3615 domain containing protein. (Os01t0314000-03)
Os01g0314100	223.533208467599	0.378588305570332	-1.4013	9.85928234437903e-15	9.06422931629143e-14	Down	15.1690809169419	14.2762317981696	15.8438395671795	3.46648005217954	4.07408428071793	3.91956377844671	BCE2	Catalytic domain of components of various dehydrogenase complexes containing protein. (Os01t0314100-01)
Os01g0314300	135.491564288811	0.406371914256843	-1.29913	1.20312872700245e-08	6.55563943924432e-08	Down	18.8485023484042	17.6561630157548	19.2856956131708	4.2473025634624	4.9050636030523	5.99865606070915	tma20	Uncharacterized domain 2 containing protein. (Os01t0314300-01);Uncharacterized domain 2 containing protein. (Os01t0314300-02)
Os01g0314800	539.972031070361	2.14446661444127	1.10061885593386	2.7129619989348e-10	1.73575727451143e-09	Up	43.2173400595298	56.9466614864906	59.5302871899516	80.1291745415059	80.5802032019209	68.5394831194574	SAG21	Late embryogenesis abundant protein 3 family protein. (Os01t0314800-01)
Os01g0315700	14.027306331728	21.622737430933	4.43447727420566	1.28559463555042e-05	4.82430527036928e-05	Up	0.45024315939224	0	0.102621912318624	3.36109959556376	4.06491692627817	0.597207230201488	CSE	Similar to Monoglyceride lipase. (Os01t0315700-01)
Os01g0315800	1054.40496728696	0.271681412609397	-1.88001	4.32569215079353e-48	2.89193451049019e-46	Down	87.5151910950443	77.3329157201569	90.1991885116356	16.4830615405313	15.7258058927251	14.078528443249	UXS2	UDP-glucuronic acid decarboxylase (EC 4.1.1.35). (Os01t0315800-01);Similar to DTDP-glucose 4-6-dehydratase-like protein (Fragment). (Os01t0315800-02)
Os01g0316900	997.137554265162	0.45461771235024	-1.13727	6.11482982255577e-20	8.03540703358042e-19	Down	35.1743563871934	30.7996202572038	31.1107798384599	9.46928452233943	10.078346961951	10.0003440933562		Conserved hypothetical protein. (Os01t0316900-01)
Os01g0317125	52.6557125892688	0.478018499872737	-1.06486	0.00343497354854024	0.00839644123933405	Down	4.9738626666978	5.42204621673389	4.15679110721202	1.39238493539752	1.22586516027263	2.06168231308528		Hypothetical protein. (Os01t0317125-00)
Os01g0318700	56.7109558940606	0.245278449155844	-2.02751	1.10672278253248e-07	5.3987157927337e-07	Down	6.64170774185946	5.07910768098166	7.42535730967642	0.549155049506353	1.43953395326964	1.11514310546199	ABC1	Similar to ABC1 protein (Fragment). (Os01t0318700-01)
Os01g0323000	90.9051659712445	2.58432195090388	1.36978580998514	7.09726669420695e-08	3.54679974392722e-07	Up	1.87152867051489	2.06820074053209	2.33191146663993	3.72562788282056	3.37933332782222	3.72362276998139	At5g18500	Similar to Ser Thr specific protein kinase-like protein. (Os01t0323000-01);Similar to BRASSINOSTEROID INSENSITIVE 1-associated receptor kinase 1. (Os01t0323000-02)
Os01g0323600	5472.44957607915	0.43004118421153	-1.21745	9.95727112409375e-15	9.15141658744314e-14	Down	390.468438289707	387.803560698029	435.478151332411	107.828002345689	96.8044458295717	143.825827130734	SAM2	Similar to S-adenosylmethionine synthase 2. (Os01t0323600-01)
Os01g0326000	45.7511314768839	3.10141816997195	1.63292806031735	3.64422369734924e-06	1.46979636611882e-05	Up	1.63274275324862	1.5488906063247	1.30250317097816	3.42802952958114	2.73213897529416	3.18085	PER1	Similar to Peroxidase (Fragment). (Os01t0326000-01);Similar to Class III peroxidase 13. (Os01t0326000-02)
Os01g0326300	19.8801681912515	5.06418335071615	2.34032963904358	2.5256006705008e-05	9.05253903083146e-05	Up	0.542023495729889	0.492044977763712	0.561549974750512	2.11508356542513	1.15051754092573	2.12415753469393	PER1	Haem peroxidase, plant/fungal/bacterial family protein. (Os01t0326300-01)
Os01g0327900	24.9080789849965	0.166727215782456	-2.58444	4.13072717309997e-06	1.65565753456963e-05	Down	2.90799907232861	2.81449727280843	3.77290275099042	0.333975928067129	0.278559167580748	0.445061578697776	At5g25290	Hypothetical conserved gene. (Os01t0327900-00)
Os01g0328600	57.7008046610409	0.481352074146749	-1.05484	0.00197400351202493	0.00508394389325434	Down	3.94787262561471	3.52216076620114	5.05227350417326	1.69096882063839	1.25927293036647	1.07305317481668		Similar to cyclase/dehydrase. (Os01t0328600-01)
Os01g0328700	481.684907791865	0.300492840343577	-1.7346	1.95800577822765e-22	3.02510850134586e-21	Down	38.7328708957593	36.2701111690001	41.755048544589	5.97942833509044	10.0732763695773	7.4160232668774	LPD1	FAD-dependent pyridine nucleotide-disulphide oxidoreductase domain containing protein. (Os01t0328700-01)
Os01g0328900	51.7080042777934	0.345037970030486	-1.53517	4.3144961529545e-05	0.000149260886941665	Down	4.1456773197755	2.90320635590555	3.25194823964403	0.502399318725624	0.838071994154113	1.02657470158083	GALT3	Glycosyl transferase, family 31 domain containing protein. (Os01t0328900-01)
Os01g0329400	1171.14830229036	0.300623455269609	-1.73397	1.00633597571188e-29	2.44546384717591e-28	Down	99.7817948396942	95.8823600297317	90.9566166974559	16.0234143925191	18.6704560153451	23.085823930969	AGC1	Mitochondrial substrate carrier family protein. (Os01t0329400-01);Similar to predicted protein. (Os01t0329400-02)
Os01g0330100	77.6503061618826	0.245388758803038	-2.02686	9.72155308810335e-11	6.49184954778639e-10	Down	4.3989044416316	3.33233447705539	4.04074211229154	0.495403243449727	0.796887225117478	0.628744914406545	At1g09390	Similar to Alpha-L-fucosidase 2. (Os01t0330100-01)
Os01g0331900	74.3611728384682	0.328294880037859	-1.60694	1.75402995118626e-07	8.37472092046558e-07	Down	9.24787000272047	8.66398238818448	10.9535886319077	2.5209795860551	2.18354444264909	1.63667806359827	ECH	Protein of unknown function DUF846, eukaryotic family protein. (Os01t0331900-01);Protein of unknown function DUF846, eukaryotic family protein. (Os01t0331900-02)
Os01g0332100	1086.50452973936	2.86028748040622	1.51616015599427	1.33265863387424e-28	3.00911208263509e-27	Up	20.8720538387912	21.5679847416666	20.7839555360601	44.039206936926	39.171120334018	37.7692668497633	NIN1	Similar to Neutral invertase-like protein (Fragment). (Os01t0332100-01);Similar to Invertase. (Os01t0332100-02)
Os01g0332150	54.6065673219103	2.62917219833705	1.39460863474837	7.72064662410369e-05	0.000256985845816644	Up	2.33153268877006	1.9902382316057	1.24282734905423	3.15817797221585	3.2195	3.49161051733545	NIN1	Hypothetical protein. (Os01t0332150-00)
Os01g0335700	20.6580562517753	0.23825169078727	-2.06944	0.000592143344738848	0.00169204640019674	Down	1.42968516264985	0.795401403184992	1.18707	0.0762336357544534	0.222544552360706	0.23704366691512	PIKS-2	NB-ARC domain containing protein. (Os01t0335700-01)
Os01g0337160	117.817163406752	3.82617485649607	1.93590280646903	3.70923225192127e-11	2.5642929185012e-10	Up	5.10583157551229	3.34752649098899	4.05549028425493	11.5501281618824	13.2462147621312	7.18287854366767		Conserved hypothetical protein. (Os01t0337160-00)
Os01g0337180	28.4786280005583	13.3262154955086	3.73619522332149	7.63059895073924e-09	4.25527250731692e-08	Up	1.32949159329973	0.398277915963457	0.909075242143282	9.92475635293827	10.5543703471338	2.86560874963426		Hypothetical gene. (Os01t0337180-01)
Os01g0337600	258.012446564795	3.46920119015163	1.79460350958291	4.92025627938606e-20	6.50392874471009e-19	Up	6.09721124176153	8.42434557847422	7.34186481273812	15.8161457363219	18.3849050603294	16.785179539459	SPBC216.01c	Similar to predicted protein. (Os01t0337600-01);Similar to binding. (Os01t0337600-02)
Os01g0337900	355.658522439191	0.265141791957014	-1.91516	3.83638460197088e-18	4.50476322242756e-17	Down	26.0637534720867	21.9475523657993	25.5283401331182	4.08218823717396	3.11767483491497	5.81139312437067	LPD1	Similar to Dihydrolipoamide dehydrogenase. (Os01t0337900-01)
Os01g0338100	436.743750276196	2.49477498781834	1.31890969989213	1.54333543732271e-10	1.01266118756034e-09	Up	46.8621759681649	48.0386080700235	45.0205214295161	83.0211847692174	95.6750056603395	55.5522645217946	TAF13	Similar to Transcription initiation factor IID, 18kD subunit family protein. (Os01t0338100-00)
Os01g0338150	112.461722326142	6.06975320667647	2.60163785836856	1.80106079827036e-13	1.49821614282725e-12	Up	1.14212093743084	1.02450793584373	0.882435674607947	3.25144833815354	6.65930509997726	2.59975874095095	TAF13	Hypothetical gene. (Os01t0338150-01)
Os01g0339900	147.060501280044	0.369973158804921	-1.43451	9.07798742106418e-09	5.01614559173828e-08	Down	13.9559663102217	10.9523423285758	14.0774444090397	2.10812859571785	3.63009231960432	3.8666	PDIL2-2	Thioredoxin domain 2 containing protein. (Os01t0339900-01)
Os01g0340100	4.46241474071569	20.2946120132317	4.34302485414263	0.00258008570210519	0.00647924412727905	Up	0.043596630747029	0	0.049683926613657	0.244089135362287	0.339312211090238	0.650554047748489	AGL80	Transcription factor, MADS-box domain containing protein. (Os01t0340100-00)
Os01g0342500	70.8050575839213	5.00422432026341	2.32314646146177	1.03741811370283e-14	9.52854908803024e-14	Up	3.42249121589444	4.32226366895581	4.01508231946616	11.4595490318034	15.3555741128887	12.6842549928866		Hypothetical conserved gene. (Os01t0342500-00)
Os01g0342750	10.3058446008403	0.0273710593138467	-5.1912	0.00164067456528353	0.00428982360202772	Down	0.243606065496579	0.048651638250794	2.22096169788966	0.0454634474248685	0	0	ABCG32	Hypothetical conserved gene. (Os01t0342750-01)
Os01g0346700	527.613264011971	3.48211900779894	1.79996551057873	1.22894855701498e-35	4.07985610775624e-34	Up	22.0963	22.1748269978846	19.8438477098934	48.5391407478209	53.1794774472337	48.1475707863957		Conserved hypothetical protein. (Os01t0346700-01)
Os01g0346900	332.635494698206	3.40132747674852	1.76609791411305	1.11152741344226e-22	1.7461271197091e-21	Up	9.81732443951215	10.9891887898981	8.70686390625808	21.4985277010347	25.202366822518	20.8716377987623	NFYC6	Nuclear factor-Y transcription factor, Regulation of grain size and shape (Os01t0346900-01)
Os01g0348600	335.354	0.169891243087882	-2.55732	2.86279534047613e-29	6.78627506567933e-28	Down	20.7436486383747	18.2510780517944	21.0694222538329	1.33765227733693	2.42827756032432	3.04086576021255		Similar to MFP2 (Fatty acid multifunctional protein) (AtMFP2). (Os01t0348600-01);Similar to glyoxysomal fatty acid beta-oxidation multifunctional protein MFP-a. (Os01t0348600-02);Similar to glyoxysomal fatty acid beta-oxidation multifunctional protein MFP-a. (Os01t0348600-03)
Os01g0348900	749.512936402221	0.125984846950073	-2.98868	3.50867690968481e-05	0.000123339302804101	Down	97.8241469310868	75.8762130271747	383.287741420851	19.2255879643907	13.0849503718851	13.2542461375346	SALT	Jacalin-related mannose-binding lectin, Salinity tolerance, Resistance to M. oryzae (Os01t0348900-01)
Os01g0349800	11.3963163742804	0.153831722256064	-2.70058	0.00145412288251598	0.00383906964842596	Down	1.14640646394933	0.94852319478727	1.11983702111781	0.0611286562121706	0.0509855536245995	0.217229358574161	CYP709B2	Similar to Cytochrome P450. (Os01t0349800-01)
Os01g0350300	39.7445746133212	0.445552821467895	-1.16633	0.00400505950033174	0.00962819282694159	Down	2.34996	2.54692686608999	2.90669914739187	0.962706411866102	0.8921823872693	0.475154710353497	RGA5	Disease resistance protein domain containing protein. (Os01t0350300-00)
Os01g0354200	49.8723059559793	0.307253419563309	-1.7025	1.22653279446027e-05	4.61580402480736e-05	Down	4.02922758062851	5.91914890363835	4.59181922995992	1.01225693661583	0.844292734729278	1.15624245187463	FK	Similar to Sterol C-14 reductase. (Os01t0354200-01)
Os01g0355500	252.313312643534	6.19733295775578	2.6316474805895	3.50295988228497e-30	8.66482361334172e-29	Up	3.90358705375422	3.69980862153221	3.88313125732408	18.0893827939881	18.2804453724866	11.2440733350582		Hypothetical conserved gene. (Os01t0355500-01);Heat shock protein DnaJ, N-terminal domain containing protein. (Os01t0355500-02)
Os01g0356400	762.438884394694	0.277576453381966	-1.84904	2.43674296563143e-20	3.28388746622368e-19	Down	20.5557642610989	20.382559372963	24.7140274399694	4.13612806530944	2.91509677337549	5.0892927133575	ABCC4	Similar to multidrug resistance protein ABC transporter family. (Os01t0356400-01)
Os01g0356500	47.0362391867479	0.308942442267269	-1.69459	3.32887590841472e-05	0.000117502840003228	Down	3.66609686610622	4.4669228792783	3.75635386451249	1.0043190199632	0.471190477381516	1.00377850088162	TPK2	Thiamin pyrophosphokinase, eukaryotic domain containing protein. (Os01t0356500-01)
Os01g0356800	547.652817160532	4.25608909915998	2.08952835327584	2.26105911613552e-25	4.17976723627593e-24	Up	1.05151678976958	1.4047026129183	1.15425162693244	4.0954712346918	3.10935219062621	3.09035833233904	TOC159	Domain of unknown function DUF3406, chloroplast translocase domain containing protein. (Os01t0356800-00)
Os01g0356900	3.60699921750087	31.0652967394646	4.95723193002995	0.0033862011400038	0.00828839430379705	Up	0.0313343210427507	0	0	0.116956550684987	0.146324854565763	0.467574421199998	PEX4	Similar to Extensin-like protein. (Os01t0356900-01)
Os01g0357200	11.8353515998448	5.25158613721356	2.39275322595738	0.00105625287288643	0.00287712890600824	Up	0.500625608844658	0.699874987909735	0.684632153940944	1.12116252939054	2.02610975354026	3.48618394681561	SCP2	Sterol-binding domain containing protein. (Os01t0357200-01)
Os01g0357400	2.51065398817189	43.2792064778745	5.43560214255185	0.00347108448367144	0.00847043871267677	Up	0	0	0	0.150611907431848	0.188431219301222	0.334512997589595	AMY1B	Similar to Alpha-amylase. (Os01t0357400-01)
Os01g0357800	101.616931552872	0.20009478489187	-2.32124	2.78169403017525e-16	2.87841841246558e-15	Down	4.03118060599111	3.20714108929636	3.88611015586314	0.493329037942066	0.576059052300633	0.416364759438247	PCMP-H83	Pentatricopeptide repeat domain containing protein. (Os01t0357800-01)
Os01g0357900	110.960396494992	4.51831245413782	2.17578404063993	4.29414444793782e-11	2.95527991358909e-10	Up	4.63954267949864	3.08861154766357	7.93102680388377	12.2663998271569	15.0456340514293	19.359262908788	RALF23	Similar to RALF. (Os01t0357900-01)
Os01g0360200	391.011069658078	0.10542178271491	-3.24576	2.88621150034343e-58	2.94871220712904e-56	Down	22.0541641455041	20.7189282805804	19.0009529484596	1.1195249419715	1.5105	1.72591954931626	RBOHB	NADPH oxidase, Disease resistance (Os01t0360200-01);Similar to Respiratory burst oxidase homolog. (Os01t0360200-03)
Os01g0360333	34.5566801013506	0.0885094264077355	-3.49803	5.0283775876599e-09	2.85963104088499e-08	Down	2.68221299290984	2.34907338682139	1.85407857497969	0.123091751959219	0.0342223626318002	0.25516400962782	RBOHB	Hypothetical protein. (Os01t0360333-00)
Os01g0360600	179.210239949941	0.331252407211382	-1.594	2.55613761001101e-09	1.49408406032372e-08	Down	25.9689924984666	21.453707241389	22.2259506010042	3.60082279521035	4.30207706083311	7.52199356411504	Os01g0360600	Dephospho-CoA kinase family protein. (Os01t0360600-01)
Os01g0361000	263.928499890341	2.10387997832688	1.07305240443461	5.17708862411126e-07	2.33395317632984e-06	Up	19.3251748409208	15.4508848006112	19.6089669542949	19.5307449050191	33.8792035422667	23.206058169458		Conserved hypothetical protein. (Os01t0361000-01);Conserved hypothetical protein. (Os01t0361000-02)
Os01g0366100	62.4216653784386	0.462398606172232	-1.11279	0.00207292601942916	0.00531277700324504	Down	2.49426741397825	1.82132843428422	2.29179477527051	0.669152543928747	0.412523324777352	0.956340836969501		Similar to cDNA clone:J023120H23, full insert sequence. (Os01t0366100-01)
Os01g0367400	20.5189976192547	3.39247279427309	1.76233724608638	0.00119121891675254	0.00320564059261501	Up	0.432371570898627	1.02541607254766	1.04707803537373	1.61384341079418	2.10321519146538	1.97141370429887		Conserved hypothetical protein. (Os01t0367400-01);Similar to cDNA clone:001-121-G01, full insert sequence. (Os01t0367400-02)
Os01g0367700	262.495963978544	0.470201811169964	-1.08865	9.20037013035365e-07	4.01607852162195e-06	Down	14.2426016573466	14.8213692570847	17.1528181274001	4.0893119188599	3.93862811912529	6.48747789402125	At1g54610	Similar to Cyclin-dependent protein kinase-like protein. (Os01t0367700-01)
Os01g0367900	692.796669718267	0.418328754194443	-1.25729	1.61037745998007e-19	2.06748238943902e-18	Down	26.0726458058003	21.6961779632339	25.1721778705608	6.20158288407394	6.60026963355504	7.57874931556842	Os01g0367900	Similar to Possible global transcription activator SNF2L1 (SWI/SNF related matrix associated actin dependent regulator of chromatin subfamily A member 1). (Os01t0367900-01)
Os01g0369200	63.3172876469176	0.114902447367372	-3.12152	1.72320621798462e-15	1.67556395492037e-14	Down	3.96220822866378	3.74268254362824	4.39340314592042	0.199852616529532	0.400058378972351	0.319592091086169	CUL1	Component of cullin-RING E3 ubiquitin ligase (CRL) complex, Salt/drought stress response, Cold stress response (Os01t0369200-01)
Os01g0369500	4.66029798002936	80.6458391480984	6.33352819559305	0.000100181480024971	0.000327744463065118	Up	0	0	0	0.180760167252828	0.527682959205799	0.802946147135162	SRC2	C2 calcium-dependent membrane targeting domain containing protein. (Os01t0369500-01)
Os01g0369900	28.9589	14.4132589847001	3.84932467533213	5.90913820666941e-10	3.66824229924076e-09	Up	0.166530113902241	0.083146152815611	0.142336743969258	0.466185010374353	1.55532297408453	1.76019553465775	OPR10	Similar to 12-oxo-phytodienoic acid reductase6. (Os01t0369900-01)
Os01g0369950	13.1695777009528	225.94544389868	7.81983065569689	4.55545744864758e-08	2.32664315917109e-07	Up	0	0	0	2.27411240493078	1.97923619070532	0.351364404235086	OPR10	Hypothetical gene. (Os01t0369950-00)
Os01g0370000	11.9402925342281	5.48595602889894	2.45574305872581	0.00318612491176888	0.00784557462361836	Up	0.455447959121697	0.139937713999176	0.0399262381053192	0.45768609160225	0.981622423979392	0.929401432209152	OPR9	NADH:flavin oxidoreductase/NADH oxidase, N-terminal domain containing protein. (Os01t0370000-01)
Os01g0371200	44.3117407857726	0.441126138381963	-1.18074	0.00325413867152922	0.00799549780289781	Down	5.39346836491717	6.19652691750005	6.01436199294519	2.27289173267907	1.98602369478867	0.961552793482849	GSTF1	Similar to Glutathione-S-transferase 19E50. (Os01t0371200-01)
Os01g0372100	417.273806298369	0.338551808097842	-1.56255	8.82247861800256e-17	9.42504481227336e-16	Down	60.8776093604882	63.9966740235521	65.789300656313	12.0988541301427	12.6861885958461	18.4264268069835		Hypothetical gene. (Os01t0372100-01)
Os01g0372700	149.65265358715	0.44030241239208	-1.18343	1.80605955084948e-07	8.60755878250621e-07	Down	9.84415223479897	7.48579019081088	10.3065814012231	2.24046795094726	3.07298352877768	2.78663733373004	SYNC1	Similar to Asparaginyl-tRNA synthetase, cytoplasmic 1 (EC 6.1.1.22) (Asparagine-- tRNA ligase 1) (AsnRS 1). (Os01t0372700-01)
Os01g0374900	72.2722320811453	0.463435901199584	-1.10956	0.000343076440279045	0.00102474396898255	Down	6.88394817618237	6.48501675762312	7.94381878259971	1.45441129964717	2.89791392079972	2.22530789348888	LOG2	Zinc finger, RING/FYVE/PHD-type domain containing protein. (Os01t0374900-01)
Os01g0376700	121.416572772551	0.0959116437234112	-3.38215	4.8145598153889e-22	7.27575276268276e-21	Down	13.0058672632102	11.5170348601241	14.1826290886616	0.196273166681242	1.25507535393192	0.98810313181036	SPP1	Similar to Sucrose-phosphatase (EC 3.1.3.24). (Os01t0376700-01)
Os01g0379101	3.88814180747381	0.0361433189839562	-4.79013	0.00264854358449147	0.00663107188748124	Down	1.18318772081367	0.928319940056754	1.15576582509371	0	0	0		Conserved hypothetical protein. (Os01t0379101-01)
Os01g0380800	77.1612377597476	0.176268425575104	-2.50415	1.6595574021566e-09	9.8712706075387e-09	Down	6.69399017226413	6.99226666213345	15.3075013429647	0.986272662573241	1.43958507308332	0.949232898316349	At5g07610	F-box domain, cyclin-like domain containing protein. (Os01t0380800-00)
Os01g0382700	49.6166397835485	0.466658769200219	-1.09956	0.00373666622232838	0.00905759151552698	Down	5.20559004551235	4.91717	5.61176231006918	1.40036495628813	1.09500171948339	2.41044166166599		Similar to stress regulated protein. (Os01t0382700-01);Similar to stress regulated protein. (Os01t0382700-02)
Os01g0383100	21.4476489657922	3.86051592809411	1.94879366541145	0.000338158511283354	0.00101130377292172	Up	0.460463640396501	0.266203525373111	0.33142553969798	1.22118025288518	0.943101223000168	0.562545589583603	EXO70H1	Hypothetical conserved gene. (Os01t0383100-01)
Os01g0383900	30.8951403325602	0.165126132869242	-2.59836	1.4652180514384e-06	6.22358392072687e-06	Down	2.55869584694577	2.15993239466815	2.19448579744337	0.295374124495496	0.0821208589498696	0.39362020764567	NUP98A	Homologue of nucleoporin protein Nup98, Target of the M. oryzae avirulence effector AvrPiz-t, Basal resistance against M. oryzae (Os01t0383900-01);Peptidase S59, nucleoporin family protein. (Os01t0383900-02)
Os01g0384300	26.5980408661483	2.72168549543683	1.44450036574409	0.00148793063388095	0.00392119049428299	Up	0.581138593359881	0.681231971006972	0.518307354552333	0.895941698557493	0.983260172433165	1.38246380115445	RKF3	Similar to RKF3 (RECEPTOR-LIKE KINASE IN IN FLOWERS 3); kinase. (Os01t0384300-00)
Os01g0386500	275.032666963524	9.78448489284894	3.29049590173675	1.22185987166907e-08	6.6477150152781e-08	Up	2.47572893995544	2.94761538706289	2.56820580794682	23.9904161166464	22.0353476652136	6.31506294098195		Conserved hypothetical protein. (Os01t0386500-01)
Os01g0386600	94.1188314014464	2.66072565974922	1.41181976563146	2.88218382817887e-07	1.34188966262211e-06	Up	13.2949159329973	15.5770918243486	16.1613376381028	32.4208707529317	25.6616063342076	22.0431442279559	NPF5.7	TGF-beta receptor, type I/II extracellular region family protein. (Os01t0386600-00)
Os01g0387133	20.6942440853397	4.07836186860217	2.02798978979197	0.000269083056491137	0.000818819599799722	Up	1.37728832422813	1.27708427736508	1.34536789762217	2.20319	5.81911559501144	2.93600832020522		Hypothetical gene. (Os01t0387133-00)
Os01g0388101	21.6726290148511	25.0098613759638	4.6444251558943	1.67119190330316e-10	1.09309362205458e-09	Up	0.518348906261227	0.517608693849827	0	4.11135883861949	7.26174933417399	6.66057672947706	CYP734A6	Similar to Cytochrome P450 monooxygenase. (Os01t0388101-00)
Os01g0388500	42.1015228752632	0.141844336143254	-2.81762	1.80498794697157e-09	1.06902888918922e-08	Down	7.5251805717839	7.51443446623611	10.1351592530214	0.383018509737181	1.17136834425642	0.79398121442443	At2g48060/At2g48040/At2g48050	Similar to Fibronectin, type III-like fold. (Os01t0388500-00)
Os01g0391100	300.600520924589	0.295141850234869	-1.76052	1.55877999905809e-14	1.41425896412353e-13	Down	25.7810377061505	25.3696366393501	27.1655660380578	7.00076582427467	3.92814	4.5233118706126		Hypothetical gene. (Os01t0391100-01);Hypothetical protein. (Os01t0391100-02);Hypothetical protein. (Os01t0391100-03)
Os01g0393000	380.823753378906	0.44892337557798	-1.15546	5.755513774917e-08	2.90529283540739e-07	Down	38.3734331804227	39.917	33.9695068993054	10.8997132318148	8.61972804056467	14.2740778002917		Conserved hypothetical protein. (Os01t0393000-01);Hypothetical conserved gene. (Os01t0393000-02)
Os01g0393100	1715.26806625388	2.85494980870956	1.51346538258906	4.24145050603164e-25	7.68680115131217e-24	Up	50.2455438138893	59.3124630580476	46.6693080721272	96.8287568326274	105.206676892926	98.0681802056671	NAC087	Similar to CUC2. (Os01t0393100-01)
Os01g0393300	15.1888938916028	19.4439981695235	4.28125299830981	5.65886763056516e-08	2.85999032051643e-07	Up	0.0642032386741554	0.256446220757033	0.146335574285783	2.51623093868344	1.89883441682321	1.70319692986848		Similar to H0306B06.1 protein. (Os01t0393300-00)
Os01g0393400	63.8961555560378	4.21864197529926	2.07677865513785	8.52497761336496e-09	4.72858393140478e-08	Up	2.98112922651439	4.60062054209071	3.29442651853634	9.10405534682991	8.01527220178258	13.7797911866042	ABCB4	Similar to MDR-like ABC transporter. (Os01t0393400-00)
Os01g0495701	28.1489063709549	0.213893680742188	-2.22503	0.000104800565525329	0.000341776824628238	Down	2.57735535526688	1.87510595575741	4.07015529706824	0.618433544134756	0.171938872216726	0.427328883530849		Hypothetical conserved gene. (Os01t0495701-00)
Os01g0495900	126.676602050825	0.244524349810397	-2.03195	2.29310347469971e-16	2.38303715323825e-15	Down	9.31930720077519	7.86848699924938	8.28920220793014	1.46114468529369	1.41526028690219	1.29809627120185	Os01g0495900	Chloroplast RNA splicing and ribosome maturation (CRM) domain containing protein, Splicing of group IIA and group IIB introns, Regulation of chloroplast development (Os01t0495900-01)
Os01g0498200	477.425007102835	0.138309570298619	-2.85403	5.07242074688282e-45	2.77691109378877e-43	Down	70.4882648400358	72.3008601744706	66.2524495791697	7.52790106197822	7.3775822469284	4.51430975172878	LNK2	Conserved hypothetical protein. (Os01t0498200-01)
Os01g0498300	891.839885980299	3.36273661140732	1.74963578323632	1.63777753137657e-28	3.68372985061173e-27	Up	18.3524405808754	22.3536333591884	22.5539399509447	47.9041512130231	53.9714180847591	40.7442397004186	MUCI21	Glycosyltransferase AER61, uncharacterized domain containing protein. (Os01t0498300-01)
Os01g0498802	1233.30662054868	9.03831834448844	3.1760543720041	1.07681013015446e-60	1.21099402815626e-58	Up	23.2233950765721	21.4024384266195	17.4302666209856	134.510168814586	147.62372001709	94.6503008925687		Non-protein coding transcript. (Os01t0498802-01)
Os01g0500600	193.043905961403	3.20619330135586	1.68086140818137	9.7460002406086e-10	5.93577239675186e-09	Up	3.47839397622666	2.51312642145508	3.35780387079856	6.98803715913962	8.88608800102869	4.13883036161053		Hypothetical protein. (Os01t0500600-01)
Os01g0500900	125.088700945605	2.84536828325166	1.50861539630488	6.12743814337751e-06	2.39799862058401e-05	Up	3.04705100302208	3.23691463232712	4.21133418672011	6.59405606106088	9.78881583143158	3.60092950677269	EMB2768	Rossmann-like alpha/beta/alpha sandwich fold domain containing protein. (Os01t0500900-01)
Os01g0502700	21.6457362607137	4.29468718002614	2.10255305097706	8.85409604360671e-05	0.000292033189388711	Up	0.847675842945992	0.906927155577368	0.690024888415237	1.58199123821272	2.07348553311985	3.41325421256941	Os01g0502700	Similar to Histone H2A. (Os01t0502700-00)
Os01g0502800	35.273236507331	0.210148542279728	-2.25052	5.83448024298402e-07	2.61286377913538e-06	Down	5.32127631077559	5.48885360257246	6.06427371072897	0.873049106565524	0.637160751572147	0.872579236243564		RNA recognition motif domain domain containing protein. (Os01t0502800-01)
Os01g0502900	10.6049230963276	0.0263912524280829	-5.2438	9.47087152725529e-05	0.000311103065055261	Down	3.8434393333574	5.1172677687426	5.67789418914406	0	0.221581156030141	0	OsI_010709	Similar to Histone H2B.2. (Os01t0502900-00)
Os01g0504950	90.1792676235523	0.362127876944351	-1.46543	5.25627341101661e-08	2.66673846862471e-07	Down	2.1511704392541	2.02116543095003	2.23981001550792	0.583950972231858	0.502276244059302	0.470151780445699	Os01g0505400	Hypothetical gene. (Os01t0504950-01)
Os01g0505400	588.701968899292	0.219295063518079	-2.18905	5.1627375165461e-35	1.64250909037922e-33	Down	22.9905127023855	18.4724814950614	24.1313351513374	2.64980658839408	2.95391454408405	3.98389	Os01g0505400	Similar to 2-hydroxyphytanoyl-CoA lyase. (Os01t0505400-01);Similar to 2-hydroxyphytanoyl-CoA lyase. (Os01t0505400-02)
Os01g0507300	85.1402786290328	0.378957233132852	-1.39989	4.21229064263632e-06	1.68625293868781e-05	Down	8.00198847385349	7.71366083201187	8.57754761150887	1.40467036506098	1.84988343895859	2.88992901417248	PGR	Protein of unknown function DUF92, transmembrane family protein. (Os01t0507300-01)
Os01g0507500	415.519642076921	0.396236602291373	-1.33557	1.36587993530933e-13	1.14739450848292e-12	Down	40.4531127493388	40.0659231374192	41.1670766566479	8.00369524760728	11.2330461689018	13.0588294963919		Transcription elognation factor Eaf, N-terminal domain containing protein. (Os01t0507500-01)
Os01g0507700	914.296296004132	0.202766499163254	-2.30211	8.59048389785548e-52	6.82884630948704e-50	Down	135.410409911698	133.950242024855	146.397287233451	16.7788591258383	16.9138837027625	22.6798503117223	HIPP20	Heavy metal transport/detoxification protein domain containing protein. (Os01t0507700-01)
Os01g0507900	69.439764429427	0.447904055090075	-1.15874	0.000688107968132862	0.00194229881972482	Down	8.48249508922508	5.55728760873003	7.31409900233963	2.93159602463384	1.74653936679808	1.71150272699861	CLPP3	Similar to NClpP3 (ATP-dependent Clp protease proteolytic subunit ClpP3). (Os01t0507900-01)
Os01g0508000	989.505440672868	0.272010435143061	-1.87827	2.75556520658898e-35	8.95406926892291e-34	Down	83.4787190868885	72.8512339937641	81.1081694753295	14.5284997747325	12.1177799456047	16.4784535387937	BGLU1	Similar to Beta-glucosidase. (Os01t0508000-01);Similar to Beta-mannosidase 2. (Os01t0508000-02)
Os01g0508300	45.521981213209	2.07681603288531	1.05437342600499	0.00278183675694188	0.00693249106782346	Up	3.50169625012342	3.63382108304134	2.89516289052858	4.48487771856285	5.66448879751594	3.87057207296238		Conserved hypothetical protein. (Os01t0508300-01);Conserved hypothetical protein. (Os01t0508300-02)
Os01g0510200	106.60266405406	3.76653397542977	1.91323754299391	7.48042232500886e-11	5.03349846382496e-10	Up	5.01483352886171	7.78971238602663	7.72589151422813	19.7579498795562	18.9369753710372	13.0878899172245		Conserved hypothetical protein. (Os01t0510200-01)
Os01g0510500	150.324345533803	0.231847344537475	-2.10875	2.13760353534453e-20	2.90367821058154e-19	Down	11.8512413638913	10.351530725041	11.7499029309228	1.56862451303895	1.87529022111393	1.81165722143876		Conserved hypothetical protein. (Os01t0510500-01)
Os01g0510701	40.8787674149812	2.24830672464942	1.16883886827441	0.00163708433964221	0.00428120794184034	Up	4.33618796583911	3.10630133788222	4.40450501934749	4.39809437044923	6.30950489110574	7.03316374363542		Hypothetical conserved gene. (Os01t0510701-01)
Os01g0510901	16.3316	5.72614228671741	2.5175635197594	0.000851052871523283	0.00235780569724511	Up	0.06096298870502	0.091313898541009	0.0926334781708126	0.322357803676906	0.553553500825117	0.0673849542368658	TAF6	Conserved hypothetical protein. (Os01t0510901-01)
Os01g0511100	1744.52220722734	0.333864229377406	-1.58267	6.90851291268133e-32	1.90180742088661e-30	Down	246.169179722793	219.91334030643	244.428856077482	43.0002113598275	62.7001528271074	53.2647968991017	At3g01520	UspA domain containing protein. (Os01t0511100-01)
Os01g0511300	248.959269647257	0.328967589155652	-1.60398	2.36198164251577e-18	2.81102942401949e-17	Down	24.5364083905837	21.3411021742674	23.2524714511752	5.48942600393032	4.98425881754456	4.75339876323846	RPN9B	Proteasome component region PCI domain containing protein. (Os01t0511300-01)
Os01g0513950	10.1942133043284	6.51620363159746	2.70403168883972	0.000695234022179984	0.00195903808425291	Up	1.26068084629827	0.359680162659225	0.820975298548991	2.68887967645101	2.80339098364012	5.07626145671265	KIN7A	Hypothetical protein. (Os01t0513950-00)
Os01g0514600	6.30422689857563	28.6766577156007	4.84180498161495	0.000676110588773451	0.00191127715639728	Up	0	0.0221963507319277	0.0253317496496288	0.165934412210009	0.103800636184466	0.626525960548525	FIM2	Similar to Fimbrin 1 (AtFIM1). (Os01t0514600-01)
Os01g0517500	82.191232637761	96.437376887034	6.5915205048123	4.94395307391387e-29	1.15035123047001e-27	Up	0	0.270438996700879	0.0440915011060114	6.49843346650866	8.1302186694381	6.28645661606055	PG2C	Similar to Polygalacturonase (Fragment). (Os01t0517500-01)
Os01g0518400	51.1665360692963	3.64682926399963	1.86664265765401	5.81679831504794e-08	2.9352070106281e-07	Up	0.922554468602782	0.873994117447856	0.781786905678682	1.94247014813697	2.65116320634971	1.72571086326792	Os01g0518400	Similar to Transposon protein. (Os01t0518400-01)
Os01g0518500	448.143116340628	0.389802611493106	-1.35918	2.68108744287829e-20	3.59980343151844e-19	Down	28.6446920910555	27.2142353905464	27.9765400555257	7.59495793566725	7.15210717880239	7.13922718693591	mel1	Glycoside hydrolase, family 27 protein. (Os01t0518500-01);Glycoside hydrolase, family 27 protein. (Os01t0518500-02)
Os01g0519100	60.7143368585083	2.33041836935852	1.22058897857768	0.000173859035236826	0.000547068637609424	Up	3.15390188531876	2.39531682792207	2.48055519185301	3.48187669687007	3.66473231108005	5.37651221547431	At5g43190	Kelch-type beta propeller domain containing protein. (Os01t0519100-01)
Os01g0519700	92.5236919301292	0.213159458573755	-2.23	2.543113849713e-13	2.08795835736906e-12	Down	20.5469502934138	19.6785988180102	17.4966188880802	1.85315911305541	3.44801896456658	2.91280138903829		Hypothetical protein. (Os01t0519700-00)
Os01g0521250	317.249071756545	4.8729311424935	2.28478983650827	1.08419631200982e-25	2.05071421075391e-24	Up	18.9113746123048	26.2686412128787	19.2033184483715	80.5420657493502	64.1584663395659	66.1275364994179		Non-protein coding transcript. (Os01t0521250-01)
Os01g0524251	47.4344456313703	2.5954810590573	1.37600195946782	0.000189349424632904	0.000592342162342179	Up	1.78683670139483	2.08166590743567	1.64845643908648	4.04930059199881	3.17872801043088	2.3982940920016		Conserved hypothetical protein. (Os01t0524251-01)
Os01g0524700	1161.06445612792	3.63234388525477	1.86090079350611	4.60183359319525e-62	5.44988578394123e-60	Up	13.3881793364922	12.9557485305782	13.1893356509546	29.7692239976922	34.1717	32.2804759268426		Armadillo-like helical domain containing protein. (Os01t0524700-01)
Os01g0525100	98.4542337944833	10.2714104087617	3.36056239241661	1.8529458893178e-27	3.90721111762761e-26	Up	1.77712621550783	2.05852259549671	2.34930415666116	11.0110979058198	18.8106474450808	12.7288733983172		Conserved hypothetical protein. (Os01t0525100-01)
Os01g0526100	494.070440115946	2.14881984721054	1.1035445351479	3.51202442868185e-06	1.41805439463128e-05	Up	19.4406232511559	19.4128616596062	18.2947186548634	31.2652513979238	34.2158355711284	16.8489674077878	DRT111	Similar to splicing factor 45. (Os01t0526100-01)
Os01g0527900	53.7905961811321	2.74716102165278	1.45794147478641	1.73957833713601e-05	6.39314318581399e-05	Up	1.20004305609217	1.63981913933937	1.65551853620565	2.53428792474469	3.44102501129159	2.3038481720826	GSTT3	Hypothetical conserved gene. (Os01t0527900-00)
Os01g0530316	27.9344	0.101058232770206	-3.30674	1.32417237623373e-07	6.40988680287313e-07	Down	22.2698048615935	21.5430655449534	14.0114806868613	1.73172703442215	0.722190434468606	1.53848446957256		Non-protein coding transcript. (Os01t0530316-01)
Os01g0530366	396.185604722156	2.69723736859792	1.43148249058726	7.58532914541933e-18	8.7579914506304e-17	Up	43.5649797973063	46.6666058348564	49.9487524145298	87.9561194163677	93.7054773566713	71.3557744207253	NRPB12	RNA polymerase Rbp10 domain containing protein. (Os01t0530366-01)
Os01g0530650	51.6367047791954	2.3474950740753	1.23112213056719	0.00030917618829136	0.000929900186925865	Up	3.42847110736077	4.69746362364067	3.99804519505541	6.24964855491954	5.46086288920675	7.40300447734914		Non-protein coding transcript. (Os01t0530650-01)
Os01g0531200	293.477178823628	2.5502537419897	1.35064079771084	4.36684647612606e-07	1.98626823177297e-06	Up	5.07634681535793	4.75117518911496	4.65633644579445	8.25246449177484	11.6737880207357	4.89749280355538	MAIL3	Phospholipase C, phosphatidylinositol-specific, Y domain domain containing protein. (Os01t0531200-01)
Os01g0532200	332.750580608553	0.387872050044702	-1.36635	6.40685627038538e-13	5.09720138977877e-12	Down	25.0431088675999	24.0083017503016	25.190577480755	7.35191602051268	7.05667774778185	4.87272077842157	PRP40A	FF domain domain containing protein. (Os01t0532200-01);Hypothetical conserved gene. (Os01t0532200-02)
Os01g0533500	38.9409891044829	0.305788363684561	-1.70939	0.000132555522200856	0.000425688818667165	Down	2.84343891051644	2.72229065388647	3.10683436888489	0.711196789097709	0.821336703163204	0.243013342502686	CALS7	Similar to Callose synthase 1 catalytic subunit. (Os01t0533500-01)
Os01g0534900	1163.65967571506	0.217783028042691	-2.19904	5.9271160624678e-80	1.2930471620489e-77	Down	63.9443589951908	57.8262000907317	65.2752921244492	8.61349393206021	9.39479291921215	9.22202473424852	CSC1	Similar to Hv711N16.16 (Fragment). (Os01t0534900-01)
Os01g0535001	51.2621467762301	0.300530359038053	-1.73442	2.07703061587437e-05	7.53218889133794e-05	Down	5.53929214133205	4.96197496073163	5.38438785038236	1.14019960991126	0.507203108600784	1.55321345744961	At3g21620	Non-protein coding transcript. (Os01t0535001-00)
Os01g0535400	240.802874799468	0.206597535662563	-2.27511	3.37495013409651e-26	6.58535158983257e-25	Down	10.7572250453396	10.3063825634647	10.915501732692	1.35647816055918	1.93595	1.12476880347117	At4g03230	Protein kinase, catalytic domain domain containing protein. (Os01t0535400-01)
Os01g0535650	15.1613126310068	0.155226217898072	-2.68756	0.00022138096655804	0.000683337100498035	Down	2.49473714418804	2.49117461058373	1.8752173544776	0.297181969890242	0.247870445728632	0.176013053722284	RKS1	Hypothetical protein. (Os01t0535650-00)
Os01g0538000	1183.24095439657	2.25919068737583	1.17580604679167	9.59343235240657e-16	9.53894864539608e-15	Up	46.9818624246203	43.2969656480413	50.1233220586294	72.1948862610626	81.9246939540436	57.9379748302004	PRP19	Conserved hypothetical protein. (Os01t0538000-01);Similar to cDNA, clone: J065161O13, full insert sequence. (Os01t0538000-02);Similar to cDNA, clone: J065161O13, full insert sequence. (Os01t0538000-03);Similar to cDNA, clone: J065161O13, full insert sequence. (Os01t0538000-04)
Os01g0539900	563.687548969556	2.17258837119397	1.11941486062556	1.38867695054527e-08	7.50604726528894e-08	Up	12.5785287273515	11.5492486006009	11.5187	18.2960725810688	21.2507714225902	12.3587347473101		Conserved hypothetical protein. (Os01t0539900-01)
Os01g0540800	507.293938645158	3.3897705172296	1.76118760821083	1.29161315443585e-33	3.88756801617803e-32	Up	5.59960513521008	5.96546635357028	7.12349574669364	12.9110676783098	14.8988533119567	14.5200858103594		Conserved hypothetical protein. (Os01t0540800-01)
Os01g0541000	217.117742611695	0.215140971607966	-2.21665	1.68374827112058e-26	3.34158386365004e-25	Down	25.3284594748416	24.9328968301465	29.4802532634387	4.28198187102828	3.92161509666752	3.28201834570427	Os07g0232100	Transcriptional factor B3 family protein. (Os01t0541000-01)
Os01g0542100	32.4823434880209	0.168267890876368	-2.57117	3.30146006044035e-06	1.33862302478587e-05	Down	1.07321168121672	1.62091465973261	0.947872836961073	0.225326453134296	0.0835279750480111	0.11121243637141		Conserved hypothetical protein. (Os01t0542100-01)
Os01g0543100	82.345332172807	3.98733896623653	1.99542625497701	9.47417589671157e-13	7.43356445762808e-12	Up	1.90468069527512	2.1447642769065	2.58627876221544	6.50424722598025	5.42499485964232	5.7112503089542	PER72	Similar to Peroxidase 72 precursor (EC 1.11.1.7) (Atperox P72) (PRXR8) (ATP6a). (Os01t0543100-01)
Os01g0546700	35.3855799241709	3.56180397512811	1.83260811950171	5.80826653550523e-05	0.000196601555678586	Up	0.723908543710717	0.911450819781625	0.789117239783411	1.11605021188262	2.9885619235422	1.72209756581551	At5g40400	Hypothetical conserved gene. (Os01t0546700-00)
Os01g0548600	62.5823972739158	0.0940726385198981	-3.41008	1.97372836696412e-14	1.77629431040521e-13	Down	11.0981425488223	14.0555926229089	13.0333524511843	0.884053927236518	0.316012501036983	1.23420437790139	CRK2	Protein kinase, catalytic domain domain containing protein. (Os01t0548600-01)
Os01g0549250	9.31340120705099	11.6032947275812	3.53646260819163	0.000124375877251926	0.000400528976522157	Up	0.133579250132485	0.666942481708159	0.152230609268859	1.99435862258096	2.28722160110733	3.32214211587202		Conserved hypothetical protein. (Os01t0549250-01)
Os01g0549500	276.106233907302	2.00806502736562	1.00580598897936	3.67045286688425e-05	0.000128558896586971	Up	8.47003398273566	7.53859745493253	7.94397995078699	10.3091496227908	14.8632048609522	7.10893972880301		Phox-like domain containing protein. (Os01t0549500-01);Phox-like domain containing protein. (Os01t0549500-02)
Os01g0550100	366.760717864598	0.258860926495041	-1.94975	6.22595768088465e-31	1.60717226077285e-29	Down	28.8921575477393	27.0093522363296	33.0313860611262	5.39205410581663	5.45423102934824	4.53555120275977	UBP6	Similar to Ubiquitin-specific protease 6. (Os01t0550100-01);Similar to Ubiquitin-specific protease 6. (Os01t0550100-02)
Os01g0550200	500.117833488543	3.18287899104518	1.67033230861141	6.91242234981588e-15	6.40370161174673e-14	Up	21.2341366773101	18.0660297916757	17.0369709231402	44.9598168704558	47.282124922891	27.8652152270829	SKIP8	Cyclin-like F-box domain containing protein. (Os01t0550200-00)
Os01g0550250	24.1196880842015	4.21631623121714	2.07598307572737	0.000133829968717836	0.000429448854495468	Up	2.54302752883798	5.07879207123326	1.93206968756266	7.90995619106358	11.8754171442319	7.73001689317189	SKIP8	Non-protein coding transcript. (Os01t0550250-00)
Os01g0550300	884.142447549247	0.407454710934601	-1.29529	1.03919916184733e-07	5.08385831748444e-07	Down	66.7461034769889	67.2065427766527	115.480336612911	22.9249273331552	29.2074591226415	15.4892728552435		Similar to Gda-1 protein. (Os01t0550300-01);Similar to N-rich protein. (Os01t0550300-02)
Os01g0551000	9.41880548050612	6.34991642170093	2.6667376030988	0.00169283341584212	0.00441625261289869	Up	0.128601772370894	0.128418126515974	0.293116275793727	0.960022059386881	0.333635504897094	0.995042617012517		Conserved hypothetical protein. (Os01t0551000-01)
Os01g0551400	56.9799868074948	2.04775235753646	1.03404125530063	0.0031519125985159	0.00777461056243635	Up	5.14584961921156	4.74922084761589	4.53154519043484	5.38380282382073	5.09728601257718	9.30751185326468		Hypothetical conserved gene. (Os01t0551400-00)
Os01g0551900	111.876426079301	0.178650072056826	-2.48479	8.74640340039064e-10	5.34604791789202e-09	Down	8.55328207039223	7.67935770968892	7.66499281158781	0.331569978112571	0.711134840244413	1.80950295166182		Similar to transducin family protein / WD-40 repeat family protein. (Os01t0551900-01);Similar to predicted protein. (Os01t0551900-02)
Os01g0552000	41.1065053345581	0.443210620923376	-1.17394	0.00205417151789306	0.00526936491836859	Down	2.39147336297793	1.7057559229142	1.94670657913511	0.557891607112136	0.664743468090422	0.566442009251714	RAV1	Hypothetical conserved gene. (Os01t0552000-01)
Os01g0552050	64.8109495981353	35.4413221907653	5.14736052164932	5.79361835045738e-23	9.19594291239174e-22	Up	0.181840140502931	0.181580469213447	0.0259037568997817	3.52088735456254	4.06887332484379	1.92201996284402		Hypothetical protein. (Os01t0552050-00)
Os01g0552300	324.02556621437	0.421327779251032	-1.24699	3.54234408004349e-08	1.83080002640652e-07	Down	32.7965970211558	31.0565216309896	29.5048162228709	6.56067899779705	7.59651082830257	12.2057239997967	Os01g0552300	Similar to Protein phosphatase-2C. (Os01t0552300-01)
Os01g0553400	95.3828381501295	0.407350115705483	-1.29566	3.41909408990003e-06	1.38303380759026e-05	Down	8.1372210532496	6.45085876302098	6.22946105323234	2.2025850462609	1.78876424140695	1.69932602775514	At3g58880	Cyclin-like F-box domain containing protein. (Os01t0553400-01)
Os01g0555200	8.81372	0.0634084929500248	-3.97918	0.00133372996868443	0.00354833807458084	Down	0.673154345868876	0.547712870427116	0.82397089616643	0.0930583081301598	0	0		Asp/Glu racemase family protein. (Os01t0555200-01)
Os01g0556800	3.57186158697025	0.039342719969345	-4.66776	0.00409129201366599	0.00980659543796106	Down	0.348959888679433	0.268047359315089	0.336502137250497	0	0	0		Hypothetical conserved gene. (Os01t0556800-00)
Os01g0557500	157.934057264421	0.269703659147114	-1.89055	2.05592480897798e-13	1.7033883018988e-12	Down	10.8084073314745	9.67348884177911	15.1348743016287	2.41412992368769	1.78982433019757	2.19239920969939	CAX1a	Cation/proton exchanger 1a. (Os01t0557500-01)
Os01g0558500	642.645757574969	0.42710300286194	-1.22734	3.85228587225939e-18	4.52160495888375e-17	Down	31.7915790234239	28.1747347718574	28.6674330148419	8.45475895445231	7.91787496429733	8.96084503884982	At1g51745	PWWP domain containing protein. (Os01t0558500-01);Hypothetical conserved gene. (Os01t0558500-02)
Os01g0558700	40.5013356167224	2.75412050922992	1.46159168738307	0.000102798037209867	0.000335623388054945	Up	2.38785540025028	2.81023933442294	3.98471104624781	5.09300658837619	6.50463048654894	5.23166182523709		Conserved hypothetical protein. (Os01t0558700-01)
Os01g0558850	192.007860923151	4.08432654379475	2.03009821496213	9.40783484658822e-28	2.01899650942128e-26	Up	3.57995000599321	3.29985024657559	3.42076383251049	9.30221667745353	9.68765370790105	9.17735673514075	At5g56730	Similar to peptidase M16 family protein / insulinase family protein. (Os01t0558850-00)
Os01g0558900	103.059424013868	0.346718090095573	-1.52816	5.32924096663969e-07	2.39807578546915e-06	Down	22.5481774223634	19.3603297250762	22.7764669758808	7.17289209144175	3.45666603407019	4.38992557170079	At5g56730	Conserved hypothetical protein. (Os01t0558900-01);Non-protein coding transcript. (Os01t0558900-02)
Os01g0559000	753.896979496039	0.418648233011113	-1.25619	9.49394955560458e-19	1.16132776709893e-17	Down	91.424790950927	100.113355603379	94.9330101995248	26.4532190606362	25.288538743525	28.6535292977862	SPBP35G2.02	Protein of unknown function DUF1000 family protein. (Os01t0559000-01);Similar to Thioredoxin family Trp26. (Os01t0559000-02)
Os01g0559200	362.804856358703	2.28290585077265	1.19087136266195	4.94772887974789e-06	1.96010859429117e-05	Up	18.4923642093075	13.9609769633762	16.5948251809315	27.7594334188601	32.5397721749238	14.5156375429481		Phosphorylated adapter RNA export protein, RNA-binding domain domain containing protein. (Os01t0559200-01)
Os01g0559600	74.1835350394488	0.470139627272892	-1.08884	0.00095604964575607	0.00262612709188794	Down	3.7580295703939	4.5671945408881	6.30793294634477	1.52230888142226	1.90456733183116	1.15923015846862		Similar to C13 endopeptidase NP1 precursor. (Os01t0559600-01);Similar to Asparaginyl endopeptidase. (Os01t0559600-02)
Os01g0559750	688.201389982972	3.47147233444062	1.79554767406729	1.28773171749274e-21	1.89855364751279e-20	Up	35.2084245816412	45.4933493604773	60.7659671693633	99.8560649844645	112.775363976626	115.06665832201		Hypothetical gene. (Os01t0559750-01)
Os01g0560000	233.088382412986	0.464327504555867	-1.10679	8.00763837330503e-08	3.97436926790019e-07	Down	17.7665600312396	17.9602160599449	22.0386879065899	5.7990956381306	4.95065757947497	7.15215688724441	ILL1	Similar to Auxin amidohydrolase. (Os01t0560000-01);Similar to cDNA clone:001-205-F05, full insert sequence. (Os01t0560000-02)
Os01g0560200	159.836682629992	0.476745795268625	-1.06871	3.22677861595905e-05	0.000114162884455617	Down	21.5709308321764	18.7434807808595	23.6321124257797	9.2302332339483	5.47253924893045	5.63148741756065	VTI13	Similar to Vesicle transport v-SNARE 13 (AtVTI13) (Vesicle transport v-SNARE protein VTI13) (Vesicle soluble NSF attachment protein receptor 13). (Os01t0560200-01)
Os01g0565600	303.361586993967	0.456912167432786	-1.13001	2.30462715351143e-08	1.21645910240375e-07	Down	39.7010798858768	45.4258589177885	45.8245061111081	15.3172819830788	10.5968812001232	14.1354772286178		Protein of unknown function DUF866, eukaryotic family protein. (Os01t0565600-01);Similar to predicted protein. (Os01t0565600-03)
Os01g0565900	309.460590478484	2.08575308268835	1.06056837767276	2.4963682561883e-07	1.16731869384856e-06	Up	7.87114854901399	10.7852126464575	10.7237474233301	12.1493605328357	16.858313086816	12.1673527656589	At2g45070	Similar to Protein transport protein Sec61 beta subunit. (Os01t0565900-01);Non-protein coding transcript. (Os01t0565900-02)
Os01g0570601	10.8323145094365	186.582543344718	7.54367020378806	3.52395830620991e-08	1.82194672584962e-07	Up	0	0	0	1.11679848557479	1.30408272720923	1.88513343843325		Conserved hypothetical protein. (Os01t0570601-00)
Os01g0570700	163.573656384269	0.186706742495883	-2.42115	3.44127902827052e-22	5.25243087876218e-21	Down	25.1506814770431	22.1359183317598	22.9182071081937	3.5515414613343	3.20241378788086	2.04663353707736	CARB	Carbamoyl-phosphate synthetase, large subunit, ATP-binding domain containing protein. (Os01t0570700-01)
Os01g0570800	1194.85436719446	3.18491206608563	1.67125354090435	1.44405280612515e-17	1.63413385997353e-16	Up	27.456517983141	22.271691253895	23.9644433176632	63.0437385543892	56.0262735737373	37.4110626193463	IQM1	IQ calmodulin-binding region domain containing protein. (Os01t0570800-01)
Os01g0571100	153.022236808143	5.13942384346242	2.36160663475577	2.70585385026613e-20	3.62801984590905e-19	Up	6.15065582106088	5.76196292071018	3.61312244721364	18.6973925083251	17.7663721055438	17.3468883035747		Similar to gibberellin responsive1. (Os01t0571100-01)
Os01g0571200	189.510342927193	2.23968090337839	1.1632932001817	1.80089487731032e-09	1.06725826930472e-08	Up	17.3447518633564	14.7573326392153	19.4640097370667	22.7911045417239	29.6160433664147	24.649564358646		Similar to Ribosomal protein L34. (Os01t0571200-01)
Os01g0571300	1150.81935839251	0.205252186314625	-2.28453	8.61089704813028e-58	8.46932806276272e-56	Down	123.778714631933	114.386	110.981397865113	13.1589140223699	17.1240006946986	17.7500000934476	HSFA6B	Similar to Heat shock transcription factor 31 (Fragment). (Os01t0571300-01)
Os01g0571700	46.0983930564066	0.307621520698592	-1.70077	9.10413900070044e-06	3.48721575056532e-05	Down	2.61782245615674	2.06948328882973	2.98334289991294	0.407130098069449	0.509362254960927	0.651057572553248	Os10g0158625	Conserved hypothetical protein. (Os01t0571700-01)
Os01g0571766	81.7118138348566	4.36982416820531	2.12757523012364	7.44448003629399e-15	6.89440115713598e-14	Up	8.68498112925334	7.85441	8.21691265379121	19.8783637417862	26.7829781038757	25.810983997153		Conserved hypothetical protein. (Os01t0571766-00)
Os01g0571800	8.23785001301378	10.0957243554403	3.33567252081292	0.00107622194553121	0.00292712596077877	Up	0.149128157555313	0.148915199619494	0.84975287184469	1.39156636694637	4.64265279301247	1.48353859565925	LBD27	Lateral organ boundaries, LOB domain containing protein. (Os01t0571800-00)
Os01g0572300	50.2463195316025	0.397038084387681	-1.33265	0.000441458451398656	0.00129057097907627	Down	2.7376850216445	2.38936288551997	2.57947927216182	0.402303699201322	0.63754363975938	1.00075031844854	IDD7	Zinc finger, C2H2-type domain containing protein. (Os01t0572300-01)
Os01g0574400	198.769146929069	0.242778007749845	-2.04229	1.94230039022327e-19	2.47935969301928e-18	Down	11.7718	10.4152605412182	12.1084401926012	2.30193389191758	1.44840073891794	1.82979251741005	FTSH4	Similar to Cell division protein ftsH (EC 3.4.24.-). (Os01t0574400-01);Similar to Cell division protease ftsH homolog 4, mitochondrial. (Os01t0574400-02)
Os01g0574451	10.8257308324306	0.137990423555506	-2.85736	0.00190274723151706	0.00491657413148701	Down	1.40268599828077	1.57576830203894	1.09899609366414	0.245417769847152	0	0.145354481378745	FTSH4	Hypothetical protein. (Os01t0574451-00)
Os01g0574800	230.05254293658	3.63841173795269	1.86330881365756	7.80459958385465e-18	9.00399431115478e-17	Up	9.23024806763413	10.3143369841713	7.26315086250409	21.9428043966912	19.8412319364533	23.8667524950795		Harpin-induced 1 domain containing protein. (Os01t0574800-01)
Os01g0575500	288.404535241568	0.429458426252653	-1.21941	1.58030594394046e-10	1.03574829373012e-09	Down	9.83750122997848	8.51932944325292	10.1271882427029	2.30486283270704	3.49128425346105	2.37717352913116	SCD1	Similar to predicted protein. (Os01t0575500-01)
Os01g0578700	58.0349761522771	0.470957339339027	-1.08633	0.00410084346977431	0.00982636438621858	Down	6.85134837685449	6.61907461391707	8.31582266956628	2.49491898832757	1.21387937651294	3.14005896433016		Similar to SaM+. (Os01t0578700-01);Small ubiquitin-like modifier (SUMO) E3 ligase-like protein, Indica-Japonica hybrid male sterility (Os01t0578700-02);Small ubiquitin-like modifier (SUMO) E3 ligase-like protein, Indica-Japonica hybrid male sterility (Os01t0578700-03)
Os01g0579900	51.8985404442541	0.405956324981559	-1.3006	0.000262119468352884	0.000798466810945821	Down	6.09537906011081	5.1430042369844	6.13873440964482	0.970013906749876	1.76521987167683	1.95856939493992		Esterase/lipase/thioesterase domain containing protein. (Os01t0579900-01)
Os01g0580100	113.403428488596	2.85135908206205	1.51164973457194	4.07831025881156e-05	0.000141664278893113	Up	3.44357432400057	2.25390952031887	2.77015946476515	6.58865242074937	7.07194231658414	2.4469247986926	GPI10	Alg9-like mannosyltransferase family protein. (Os01t0580100-01);Similar to Dolichyl-phosphate-mannose--glycolipid alpha-mannosyltransferase-like protein. (Os01t0580100-02);Alg9-like mannosyltransferase family protein. (Os01t0580100-03)
Os01g0580400	425.907	3.33326776860297	1.73693721691372	8.86646845897673e-21	1.23682972277505e-19	Up	9.99962650904811	11.9758898448776	9.68274924578506	26.224370699532	24.2128472968449	20.4263914118857	NFYC6	Histone-fold domain containing protein. (Os01t0580400-01)
Os01g0580800	2000.10207266866	3.70734	1.89038	6.47881251938183e-24	1.09419525756615e-22	Up	25.5641188425291	37.6677078616467	30.1250339442336	87.0511494500734	68.4746275100155	76.5974401232487	CHUP1	Similar to submergence induced protein SI397. (Os01t0580800-01)
Os01g0582600	12527.4328913442	6.80875515405253	2.76739105414917	8.77712775436743e-73	1.51588310591054e-70	Up	132.983836334735	145.352332374941	138.296864317262	684.379209596545	714.679418489814	501.922496740067	ALP1	Phospholipase A2, active site domain containing protein. (Os01t0582600-01)
Os01g0584032	4.93345542076797	14.5119641272703	3.85917088961277	0.00275511239971195	0.00687061334573634	Up	0.0699385155780502	0	0.159407734767887	0.652620454969886	0.435464703662212	1.04363074905558		Similar to skin secretory protein xP2. (Os01t0584032-00)
Os01g0584100	28.6082502678712	10.3536764285657	3.37207123202945	6.38567248997358e-10	3.9463319977973e-09	Up	0.468637891794963	0.73537933493807	0.457776606494954	2.24898279351618	3.96003947261467	5.43905420997638		Similar to hydroxyproline-rich glycoprotein family protein. (Os01t0584100-01)
Os01g0584200	36.2099414373991	0.146989153110731	-2.76622	1.08371715631852e-07	5.29272063467127e-07	Down	1.87611	1.91699504649491	3.05792647241076	0.284991068648614	0.101872450992185	0.289358921134777	XI-1	Similar to Myosin XI-K headless derivative (Fragment). (Os01t0584200-00)
Os01g0584800	97.3004318684359	0.275518324018599	-1.85978	9.84376192245737e-11	6.570433682542e-10	Down	31.7151628484109	23.7524047300596	26.9838287674335	3.64863875171603	6.25550500607634	5.22239887142477		Similar to binding. (Os01t0584800-01)
Os01g0585200	34.8012341877722	35.8935668089473	5.16565338839234	3.89208328427294e-14	3.43144322373684e-13	Up	0.428129951057533	0	0.243954368777691	7.19105131192641	5.55355302455289	3.19430272305872		Similar to cDNA clone:J023088C01, full insert sequence. (Os01t0585200-01)
Os01g0585300	240.414645416198	4.85386741412343	2.27913470107267	1.42955782600558e-26	2.85665429211789e-25	Up	10.7657080531178	11.2729201112486	8.1792658391247	33.6257063384829	29.442669576058	35.5754129285344		Protein of unknown function DUF1118 family protein. (Os01t0585300-01)
Os01g0585700	508.706104229896	0.497184091513301	-1.00815	7.29534050907677e-05	0.000243808229521841	Down	35.6023854037317	31.8791193290692	36.7344812210807	13.9577768621476	14.287611251654	6.35383964325114		SIT4 phosphatase-associated protein family protein. (Os01t0585700-01)
Os01g0586600	267.745762824683	0.354688201681626	-1.49538	2.31194994571586e-15	2.22935286390647e-14	Down	14.8555866377434	12.8176149685225	16.418362096161	3.26663557030628	3.10884007290059	4.05551733136627	CBSCBS2	Similar to AKIN gamma. (Os01t0586600-01)
Os01g0587500	17.7296919898061	4.71107443643582	2.23605612721459	0.00085818690179593	0.00237598215225276	Up	1.26960458459253	1.09875268908437	0.192916868202578	1.89553905119181	3.42552489862812	2.94702937245824	HSP21.9	Heat shock protein Hsp20 domain containing protein. (Os01t0587500-00)
Os01g0588000	70.0355085335355	3.40993506282539	1.76974426551578	8.33258345609237e-09	4.62717529145493e-08	Up	2.63906570954628	3.26776836917833	2.34589079339596	5.61473575697126	5.9976292682765	7.35101708635652	RTM2	Heat shock protein Hsp20 domain containing protein. (Os01t0588000-01)
Os01g0589100	51.4355443291388	2.30724626612688	1.20617199966822	0.000138391686467852	0.000442716073083213	Up	5.67991161304781	5.56478548235888	5.25166660797095	7.80017923251841	8.84134087977298	8.8843090804689		Conserved hypothetical protein. (Os01t0589100-01)
Os01g0589800	174.248735284411	5.51856453047736	2.4642930470611	1.93613496145647e-20	2.63494164665382e-19	Up	18.728338155088	18.1461008378438	11.8339268363213	61.9448444212667	48.2026480611357	70.7120863523111	OHP2	Similar to OHP2. (Os01t0589800-01)
Os01g0590200	421.978425671737	0.34857157432919	-1.52047	8.27013144633659e-20	1.08186593289205e-18	Down	36.516915873665	32.4658445195723	36.5104174311962	6.90371071052672	10.1428407316578	7.54005588474136		Conserved hypothetical protein. (Os01t0590200-01)
Os01g0590300	27.8384769912251	13.5688536545408	3.76222693673715	1.23843273713066e-09	7.46739939065793e-09	Up	0.225782817980942	0.300613860914118	0.943463936216347	3.37097198422897	6.67760995181887	2.99480688469531		Hypothetical protein. (Os01t0590300-01)
Os01g0590700	60.018828891467	0.251628511002433	-1.99063	6.43804332953902e-06	2.51311485546313e-05	Down	3.00642365631512	4.19047371729256	2.59344576486999	0.857204882038965	0.259988556408698	0.553854409046121	FTSH9	Peptidase M41 domain containing protein. (Os01t0590700-01);Similar to ATP-dependent zinc metalloprotease FTSH 9, chloroplastic/mitochondrial. (Os01t0590700-02)
Os01g0591000	245.07163526929	0.244510710280934	-2.03203	6.65231362115174e-21	9.35612601637022e-20	Down	20.0671481914237	20.372466775129	18.8496637047645	2.26973931696107	3.45494501538258	3.98250894854158	ALDH2C4	Aldehyde/histidinol dehydrogenase domain containing protein. (Os01t0591000-01);Aldehyde/histidinol dehydrogenase domain containing protein. (Os01t0591000-02)
Os01g0593000	155.920604574977	0.114879954512657	-3.1218	3.41882717655103e-26	6.66648323438362e-25	Down	31.2953152155216	26.7862499067285	32.0468179613483	1.20922318782926	2.11801022246741	3.54514567859263		Similar to predicted protein. (Os01t0593000-00)
Os01g0593200	291.378526796377	3.31712115417286	1.72993170592526	6.08961195863398e-19	7.53154693008375e-18	Up	8.97482422042515	10.412999765963	9.05905	23.8480081766509	18.7599779046231	20.6199492602131	FLZ10	Protein of unknown function DUF581 family protein. (Os01t0593200-01)
Os01g0593500	175.757181953564	2.35297299572754	1.23448476333589	1.75162304047306e-10	1.14209758470395e-09	Up	9.15836050821449	7.48250360972529	8.8743435453709	12.5219210909965	15.0944702710784	12.5050316725335		Ribosomal protein L25 family protein. (Os01t0593500-00)
Os01g0593650	33.0754880065108	2.41425625290565	1.27157881411096	0.00108031689289424	0.00293771271296405	Up	2.56229288890493	2.03185631994192	2.66240752734654	3.93805840314449	3.87115313770304	3.87346373973599		Non-protein coding transcript. (Os01t0593650-00)
Os01g0593700	4573.54919304745	3.90627886670031	1.96579494595911	6.41673901911855e-34	1.95363780314507e-32	Up	69.7061622999533	87.4341693274845	63.3650502113875	199.149162579722	187.648070452717	192.583039641628	SULTR3	Sulphate transporter domain containing protein. (Os01t0593700-01)
Os01g0593900	632.355692662991	5.06573443320938	2.34077144698046	4.9915225341353e-31	1.2965893135894e-29	Up	9.0531862285326	11.7714539017995	7.1690940978338	30.8818352699627	33.3784434865316	31.5624455810126	SULTR3	Hypothetical protein. (Os01t0593900-00)
Os01g0594300	35.3294882897714	2.99075652665067	1.58051046743119	0.00017535039349929	0.000551581924044005	Up	0.880344458555749	0.822371999107754	0.776721214445847	2.11994795649664	1.7681841367846	1.08294580610088	LRX6	Similar to leucine-rich repeat family protein / extensin family protein. (Os01t0594300-01);Pistil-specific extensin-like protein family protein. (Os01t0594300-02)
Os01g0594500	261.785795052701	3.69435371062417	1.8853220017112	1.00079485549672e-18	1.22162653480174e-17	Up	11.0184128332823	13.1302680545707	9.22688463911878	30.6745709310036	26.3427929860109	25.9394961148153		Conserved hypothetical protein. (Os01t0594500-01)
Os01g0595300	30.3047747546829	0.206286626843287	-2.27728	2.39401616314774e-05	8.6064154347332e-05	Down	2.92364188605819	2.36181589326582	2.95749653368603	0.0613067700123226	0.460207016370292	0.599121355939313		MULE transposase, conserved domain domain containing protein. (Os01t0595300-01)
Os01g0596700	125.965908478374	2.3714754808949	1.24578495221495	3.72568481988675e-07	1.71072551114123e-06	Up	4.01795664205261	4.01221892111023	2.91697638415282	6.10996088042557	5.83738825833152	5.52684705964714		FBD domain containing protein. (Os01t0596700-01)
Os01g0597600	8.45803249688558	26.2164904403083	4.7124026620927	5.21129356246925e-05	0.000177763558329468	Up	0.111624640704769	0	0	0.763845934490167	0.752937155936082	0.493533631823276	AVT1I	Amino acid transporter, transmembrane domain containing protein. (Os01t0597600-01)
Os01g0598200	41.484247597942	2.23767651559691	1.16200149159785	0.00148840782190559	0.00392209181296801	Up	2.50312804422329	1.54972318751441	2.33915985929822	3.27005737738907	3.42880112137582	2.82214890932692	CBL5	Similar to Calcineurin B-like protein 8. (Os01t0598200-01)
Os01g0598600	941.870861698494	0.486147820434732	-1.04053	9.3531514103396e-11	6.25159383024657e-10	Down	69.8377850197774	68.4572829267853	62.6334570699886	21.8423676504654	18.4676171681093	25.0935743347688	APF2	Peptidase A1 domain containing protein. (Os01t0598600-01);Similar to predicted protein. (Os01t0598600-03)
Os01g0600200	180.476138685978	0.273251419587294	-1.8717	9.44696653395528e-18	1.08555934250579e-16	Down	12.348538900007	10.4749130659176	13.0571782746867	1.90067601339017	2.02125249647006	2.6173	OsI_006296	Ser/Thr specific protein phosphatase 2A B regulatory subunit beta isoform. (Os01t0600200-01)
Os01g0600300	808.889	3.23627368991256	1.69433362086522	1.22476000965946e-19	1.58503174309854e-18	Up	23.1717599532144	21.5465598886277	22.3290058847496	50.5183198294376	59.6739918834358	35.1881181548669		Conserved hypothetical protein. (Os01t0600300-01);Conserved hypothetical protein. (Os01t0600300-02)
Os01g0600500	308.273393868132	3.06576300924227	1.61624617755585	2.3534798723582e-17	2.62235862121633e-16	Up	9.40797924731165	10.8249895108017	8.69199139488828	21.965339884415	19.2848654478979	18.2945985474326	At4g29530	Similar to Phosphoethanolamine/phosphocholine phosphatase. (Os01t0600500-01)
Os01g0601000	153.868400897706	0.215995407598107	-2.21093	1.33241506529487e-16	1.40786682882486e-15	Down	12.8707082107421	13.9911425122269	13.9622747016812	1.52026614654835	1.57232963666243	2.80929042738711		Mg2+ transporter protein, CorA-like/Zinc transport protein ZntB domain containing protein. (Os01t0601000-00)
Os01g0602400	15.9400750736998	0.0520278625183066	-4.26457	0.000280855228484228	0.000852318215089412	Down	0.777308929342367	0.372575480129081	3.64967218007735	0.116053411297458	0	0.0515515342120976	CYP72A225	Similar to Cytochrome P450 monooxygenase CYP72A5 (Fragment). (Os01t0602400-01)
Os01g0602500	7.97838782378641	0.0709168817217111	-3.81773	0.00286031060093807	0.00711095125406719	Down	1.16660686167029	0.698964554505405	1.59539694813225	0.174176187650903	0	0	CYP72A225	Cytochrome P450 family protein. (Os01t0602500-01)
Os01g0603200	20.1951796702388	0.184862202454413	-2.43548	0.000355866166297855	0.001059238491499	Down	2.23458003624768	2.69450748630875	2.21024726037928	0	0.590662109268078	0.279619840019545	RGA5	Conserved hypothetical protein. (Os01t0603200-01);Hypothetical protein. (Os01t0603200-02)
Os01g0604500	36.8894938193018	3.69419744895859	1.88526097812886	2.3491905264444e-05	8.45155153438117e-05	Up	1.04972893027762	1.67716783482067	1.31593014567234	4.70178401524673	2.5327097499311	2.78474283877938	CML12	EF-Hand type domain containing protein. (Os01t0604500-01)
Os01g0606133	859.960112661835	4.83128906260454	2.27240817376153	1.57425168245302e-49	1.10866292636831e-47	Up	21.5703227892507	18.6675839523008	19.853001789547	62.8760803350871	77.1296225745265	54.4973361670746		Hypothetical conserved gene. (Os01t0606133-00)
Os01g0606166	152.449167307354	6.74212209116214	2.75320275291087	9.9989884317689e-21	1.39013248369801e-19	Up	4.04165444363117	1.95421697432736	2.3272326198868	11.9891056743494	15.5625225510678	10.0164047371831		Conserved hypothetical protein. (Os01t0606166-01)
Os01g0607000	155.65405591617	6.36587265589996	2.67035829732269	2.04534648190704e-30	5.13371350973467e-29	Up	4.94337694549692	5.7325	5.99706779258312	25.2961965318172	20.3541253143161	25.2495331281015		Glutelin family protein. (Os01t0607000-01)
Os01g0607100	84.3724969102082	4.88369141538117	2.2879720439854	3.95411292382499e-08	2.03419479582947e-07	Up	3.04860562088076	2.87193599266167	2.22878038958122	4.50867502890624	7.16295002350495	15.1638837884885		Bifunctional inhibitor/plant lipid transfer protein/seed storage domain containing protein. (Os01t0607100-00)
Os01g0607250	34.6936949769796	4.21847613562104	2.07672194001825	1.52039466914782e-06	6.44662448126905e-06	Up	0.641383049308693	1.06744523621053	0.609114890437344	2.39398674101216	2.27407816011717	1.94960603057875	BAT1	Hypothetical protein. (Os01t0607250-00)
Os01g0608000	7.78622716833394	0.0180307499596063	-5.7934	4.92453876298897e-05	0.000168815562627747	Down	1.25561363137428	0.692900852625757	0.602497698583433	0	0	0		Hypothetical conserved gene. (Os01t0608000-01)
Os01g0608101	146.697167972324	0.0249237993363248	-5.32633	1.94304411931955e-32	5.54350296185415e-31	Down	14.0772761654853	11.7296241075694	17.9302479206628	0.4006620899826	0.238700048389379	0.101700687188828		Conserved hypothetical protein. (Os01t0608101-00)
Os01g0609200	14.0911247240288	3.80539557017062	1.92804642940846	0.00170105303108442	0.00443450617222952	Up	0.12826039489399	0.115269512879526	0.131552185211178	0.23936841260784	0.439229813728006	0.27645463250169	ABCG35	Similar to Pleiotropic drug resistance protein 3. (Os01t0609200-00)
Os01g0609300	386.834521093109	0.239523557865327	-2.06176	3.75701428048287e-24	6.43885229463736e-23	Down	11.4502463472939	12.3267517866847	17.7028629540099	1.94265827476547	2.28505567156082	2.38967722653067	ABCG36	Similar to Pleiotropic drug resistance protein 3. (Os01t0609300-01);Hypothetical conserved gene. (Os01t0609300-02)
Os01g0609900	168.521520976663	0.336942823363953	-1.56942	1.21716496209022e-06	5.23123113243191e-06	Down	5.26793826019783	3.58081501347778	5.85706165127264	0.762968215279755	0.763642309799689	1.76235531887992	ABCG37	Similar to Pleiotropic drug resistance protein 4. (Os01t0609900-01);Similar to PDR-like ABC transporter (PDR4 ABC transporter). (Os01t0609900-02)
Os01g0610400	531.948356982482	2.45223611109106	1.2940978941595	2.8604514411521e-18	3.38344877965872e-17	Up	32.2024996824517	33.8253150004571	31.8642792970176	56.6197730729997	50.4265147606837	53.711878551166	cwf24	Acyl-CoA N-acyltransferase domain containing protein. (Os01t0610400-01)
Os01g0610700	267.113163073758	0.377834716603236	-1.40417	5.74255500915845e-13	4.58882494053243e-12	Down	25.6790119071375	24.6027873779013	23.7279830644238	6.26033536845395	7.5022347629904	4.98639443164813		Zinc finger, RING/FYVE/PHD-type domain containing protein. (Os01t0610700-01)
Os01g0611050	42.7479870079705	0.396918804555218	-1.33308	0.00089321079854528	0.00246612535158353	Down	8.02877381980705	10.4646975060943	6.93459495056224	2.05042192718875	2.23640830943764	2.52223803220029	RAN1	Hypothetical gene. (Os01t0611050-00)
Os01g0611100	714.97115544647	0.307054693579718	-1.70343	2.85116371907712e-29	6.76422856165354e-28	Down	105.850506234593	104.868939479985	111.153048152808	22.6146397656414	18.8621834654783	24.6214255865471	RAN1	Similar to GTP-binding nuclear protein Ran-2. (Os01t0611100-01)
Os01g0611950	128.890211858707	5.2605861787713	2.39522356569409	2.46276327115546e-24	4.26609410821347e-23	Up	7.7290370506273	7.10055984730464	6.10703563033975	24.2330979615802	23.4203585320633	26.3131470842524		Hypothetical gene. (Os01t0611950-00)
Os01g0612700	137.434806944213	0.175190583592768	-2.513	9.40850386695124e-21	1.30929371558557e-19	Down	7.8440004004684	6.77072457137878	7.38082518025855	1.13425786890723	0.827793752716374	0.629804120798739	LOL5	Zinc finger, LSD1-type domain containing protein. (Os01t0612700-01);LSD1-like-type zinc finger protein, Disease resistance, Saline-alkaline stress resistance (Os01t0612700-02)
Os01g0613500	11.2643678352503	10.8453520410384	3.43900497865986	6.7595518062517e-05	0.000226790466765024	Up	0.0402071637345995	0.281048229809687	0.0458211962278592	0.825411263018974	1.06396886048139	0.866632032699663	OsI_14861	Peptidase C1A, papain family protein. (Os01t0613500-01)
Os01g0614300	52.5919629701964	3.28160194893881	1.71440025374522	6.63584567723954e-05	0.000222846136950353	Up	2.0919448900801	1.38020409667213	1.06430280171403	3.34639896114976	4.8263283210064	1.85810997070642	TBL1	Protein of unknown function DUF231, plant domain containing protein. (Os01t0614300-01)
Os01g0614500	696.253631211222	2.99351373144981	1.58183988799555	2.41344797234903e-21	3.48736020506509e-20	Up	17.8147323046054	18.0461776077392	19.7524643029527	35.407544912308	46.0003996731962	30.1768506811281	UBA2C	Nucleotide-binding, alpha-beta plait domain containing protein. (Os01t0614500-01)
Os01g0615000	66.8984114974232	5.2220446017113	2.38461477982481	3.89672245173542e-13	3.15731365364712e-12	Up	2.71078581834825	1.59638562945978	3.16849899439993	8.8209178535116	7.79003935971809	9.21952468819067		Hypothetical protein. (Os01t0615000-01)
Os01g0615300	119.665901640362	0.43780857676702	-1.19163	1.15810672768333e-05	4.37418207546625e-05	Down	10.0751785727729	8.51020315673017	11.235028553125	3.63928926100055	2.0798251749863	2.99368774908818	AT5	Transferase family protein. (Os01t0615300-01);Transferase family protein. (Os01t0615300-02)
Os01g0615500	62.6194603789508	3.71423806604119	1.89306628853391	2.27544524661929e-07	1.06918289604305e-06	Up	1.12801861090785	1.88749411480933	0.938083051384197	3.47071252450508	2.9422717916993	3.53834786741877	ABCG10	ABC transporter-like domain containing protein. (Os01t0615500-00)
Os01g0616100	383.166107245313	0.268941527952078	-1.89464	5.58628659693519e-33	1.63064492565467e-31	Down	20.6277985440964	19.1763653953891	21.1664823250674	3.15113700444428	3.92656841779286	3.8788297096901	SCY1	Similar to kinase family protein. (Os01t0616100-01);Hypothetical conserved gene. (Os01t0616100-02)
Os01g0616300	702.366735804376	4.21545780076398	2.07568931705753	2.54950022784309e-26	5.01177161997745e-25	Up	21.1973649500559	28.3784333313588	19.1835822526383	70.1995853963037	60.8966283449913	64.002726381764	TTL1	Thioredoxin, core domain containing protein. (Os01t0616300-01)
Os01g0616333	133.13665578368	5.20816851435346	2.38077612878176	8.51151086316081e-16	8.48373368926866e-15	Up	1.60752215463617	3.21045316289935	2.72760978863607	10.1335661824171	8.22967578746164	7.99587817242201	TTL1	Similar to Electron transporter. (Os01t0616333-01)
Os01g0616366	57.3984104896793	4.00872492836546	2.00314342569569	7.61977771135659e-07	3.36664915935757e-06	Up	0.963082858403134	1.74309494738803	0.65167379878148	2.86456128371512	3.37304961064141	2.94410729314759	TTL1	Hypothetical protein. (Os01t0616366-00)
Os01g0616800	132.008761346161	3.28783224526419	1.71713669041267	2.5467632490611e-11	1.78273427434277e-10	Up	5.2863647160137	4.91295717073338	5.78589392740156	13.4799754810382	13.2800561368928	8.3309576848163		Pentatricopeptide repeat containing protein. (Os01t0616800-01)
Os01g0616900	850.200062865222	0.4335710033655	-1.20566	8.03563981478058e-19	9.86686793169101e-18	Down	46.3739354740257	44.1590705308234	41.0224871892654	11.4195864549236	13.5369787124131	13.304067390258	URA7	Ctps protein. (Os01t0616900-00)
Os01g0617600	198.59242589135	3.1654960382337	1.66243158996218	8.68222125669846e-11	5.81386221470358e-10	Up	3.19865181361652	4.28192430484836	3.40753696849431	8.60825701105592	9.16427590383868	5.41869792156297	RPD1	Plant organelle RNA recognition domain domain containing protein. (Os01t0617600-00)
Os01g0617650	6.10283074640288	27.5160981701906	4.78220400280495	0.00098021578590796	0.00268767350483079	Up	0	0	0.111821265642226	0.457799901397501	0.229102187435863	1.22014270922367	AAP4	Similar to AAP4; acidic amino acid transmembrane transporter/ amino acid transmembrane transporter/ neutral amino acid transmembrane transporter/ primary active transmembrane transporter. (Os01t0617650-00)
Os01g0617950	68.3806522132671	13.5252393185218	3.75758221652466	2.37592040730537e-19	3.01695101172715e-18	Up	1.18301035794142	0.82692469715253	0.741505234235094	8.38969959908402	11.7854203954415	4.90361655438263	PPD5	Non-protein coding transcript. (Os01t0617950-00)
Os01g0618000	1267.0972479663	12.4433140966131	3.63729887247697	1.62688851713941e-50	1.21660232795876e-48	Up	15.409909614049	15.983564759159	14.9556505444665	127.745792485677	182.61100985849	77.8857762721107	At3g15140	Exonuclease domain containing protein. (Os01t0618000-01)
Os01g0618800	220.916547391599	0.353184863880557	-1.5015	4.72447336224232e-15	4.44057643684681e-14	Down	20.5809397986183	19.7626227565105	23.7697375156623	4.20219887066945	5.53409418424261	5.37068001764239	FTSH9	Similar to ATP-dependent zinc metalloprotease FTSH 9, chloroplastic/mitochondrial. (Os01t0618800-01);Similar to Cell division protease ftsH homolog 9, chloroplastic/mitochondrial. (Os01t0618800-02)
Os01g0619800	84.3325031041236	2.02834827104522	1.02030538694267	0.000649118904956997	0.00184197408580218	Up	2.24944593105769	3.65432046141893	3.32876390035551	4.26072923120781	4.75574659839318	3.56261323269691		Similar to Hydrolase, hydrolyzing O-glycosyl compounds. (Os01t0619800-01)
Os01g0620800	2.55496770544386	43.8843991959109	5.45563625098401	0.00291981521573532	0.00724584660319537	Up	0	0	0	0.166547362545349	0.138912091484859	0.197283232773684	AS	UDP-glucuronosyl/UDP-glucosyltransferase family protein. (Os01t0620800-01)
Os01g0621600	13.564950060095	3.45962902187661	1.79061734508939	0.00389564861526378	0.0093935215301154	Up	0.233110856810148	0.169293069041109	0.241508710945333	0.355948028597861	0.494809047676329	0.632455927623155	PHY1	Serine/threonine protein kinase-related domain containing protein. (Os01t0621600-01)
Os01g0621900	452.397450473634	0.174065976400036	-2.52229	2.67034339013638e-48	1.79351883020387e-46	Down	24.0188776867989	22.1056904328891	27.3944581142868	2.9023827672455	3.28749153837634	2.35567		Similar to OSIGBa0097P08.1 protein. (Os01t0621900-01);Similar to OSIGBa0097P08.1 protein. (Os01t0621900-02);Similar to OSIGBa0097P08.1 protein. (Os01t0621900-03);Hypothetical conserved gene. (Os01t0621900-04)
Os01g0622066	22.3797485395806	3.27103825397455	1.70974863147715	0.000492802362025094	0.00142929433568154	Up	1.28630542342341	1.36002552780005	1.2934493378146	1.97695817822287	3.53340152166184	3.13633998411184		Conserved hypothetical protein. (Os01t0622066-00)
Os01g0622400	43.2289501542066	8.56948637075274	3.09920873612606	2.25375769128408e-09	1.32347256451341e-08	Up	2.22698048615935	2.5017753536075	1.42758482469908	15.8453023649627	14.9493419935001	4.84622607915356		Hypothetical conserved gene. (Os01t0622400-00)
Os01g0622700	482.648853679579	0.339656011184204	-1.55785	1.09872155565393e-18	1.33778455464954e-17	Down	41.2450004939657	37.0947672055188	43.9300103081991	6.81808519412634	9.77909712476085	11.1521487042562	Os01g0622700	Similar to Protein ABIL1. (Os01t0622700-01);Similar to Protein ABIL1. (Os01t0622700-02)
Os01g0623200	152.81468316515	3.84207580256817	1.94188598306132	7.90550402082805e-19	9.71529856689224e-18	Up	2.35769916013305	2.42567572307951	2.65975879886901	6.66681985685334	5.52352113662966	6.91001817369804	SLAH3	Similar to C4-dicarboxylate transporter/malic acid transport protein. (Os01t0623200-01)
Os01g0623500	520.051918335304	2.68854673674843	1.42682655113323	3.65178369015451e-12	2.73930981824801e-11	Up	7.90561098649936	9.81237930118291	10.5071881645714	17.3953781901966	12.9982621615558	20.2480669447725	SAP1	ATPase, AAA-type, core domain containing protein. (Os01t0623500-01)
Os01g0623550	62.3270636807707	4.55102637609775	2.18619194766737	3.19310102737193e-11	2.22070532860011e-10	Up	1.29552596093216	1.20341946458939	0.824046825587924	3.59858616239087	3.0952672870143	3.49674249431176	SAP1	Hypothetical protein. (Os01t0623550-00)
Os01g0623900	13.4057550386964	9.58487944843866	3.26076028685082	5.21521553893009e-05	0.000177876429836672	Up	0.0782922827165395	0.351812159101054	0.0446120257718462	1.09585851397027	1.27963117607406	0.778857762721107		Conserved hypothetical protein. (Os01t0623900-01)
Os01g0624000	141.986359560862	0.230627569222218	-2.11636	2.24181671819745e-14	2.01194902810081e-13	Down	5.82066143557752	7.13250448939727	8.07724703746678	0.719625656079498	1.0861085459093	1.43086572695343	Os01g0624000	Neutral/alkaline nonlysosomal ceramidase family protein. (Os01t0624000-01);Neutral/alkaline nonlysosomal ceramidase family protein. (Os01t0624000-02);Similar to Neutral ceramidase. (Os01t0624000-03);Similar to Neutral ceramidase. (Os01t0624000-04)
Os01g0624133	8.24642782445139	0.034140843628697	-4.87236	0.00040455459654532	0.00119036118231036	Down	0.548840018394241	0.616563297085823	0.651534656302825	0	0.0355968104616372	0	Os01g0624000	Non-protein coding transcript. (Os01t0624133-00)
Os01g0625200	2892.91521978563	3.98429972213478	1.99432617937712	4.70934968247659e-52	3.78509088745314e-50	Up	74.0636390950913	78.7517986910821	69.1829568892631	203.685174783441	185.616829936018	203.35890595883	KIN13B	Similar to kinesin motor family protein. (Os01t0625200-01);Hypothetical conserved gene. (Os01t0625200-02)
Os01g0625300	3.12083123363548	53.4518330866215	5.74016751972052	0.00120899501686036	0.00324535020947391	Up	0	0	0	0.267861024420485	0.111707368285087	0.356955817415148	HSFC1A	Similar to Heat shock transcription factor 31 (Fragment). (Os01t0625300-01)
Os01g0626100	134.971276170722	2.60570312876206	1.38167272509564	4.00666720709885e-09	2.29886195400382e-08	Up	2.47761063669921	1.89870684843635	2.8016656184895	3.62025354393721	5.05250333429681	3.78946809255789	BETAA-AD	Armadillo-like helical domain containing protein. (Os01t0626100-01)
Os01g0626200	149.356308548132	0.266914153250894	-1.90555	1.50045047440613e-14	1.36365299374451e-13	Down	44.418780231033	31.0111552596589	34.8554725563006	5.62016252907623	7.47087316725329	6.55332741922267	BETAA-AD	Clathrin adaptor, beta-adaptin, appendage, C-terminal subdomain domain containing protein. (Os01t0626200-01)
Os01g0626350	64.7867663606357	3.13550290669343	1.6487	4.06445380568097e-07	1.85512234028368e-06	Up	7.46248234446853	4.81502588423439	5.6260216614923	10.2845540374236	16.2625224820818	11.0404277566984	TOM7-1	Non-protein coding transcript. (Os01t0626350-00)
Os01g0626900	117.584677758476	0.135480360316687	-2.88384	6.56580259998103e-24	1.1075974560375e-22	Down	9.6795037894015	8.46745631743691	9.20771952922041	0.995292500862305	0.747128893180152	0.751594056741277	BHLH144	Helix-loop-helix DNA-binding domain containing protein. (Os01t0626900-01)
Os01g0627400	178.022059889622	0.258467372672766	-1.95195	1.33331462181502e-20	1.83189331369681e-19	Down	14.0332735799709	12.6504245840969	14.9783702528295	2.38089681351014	2.3091088891562	2.50874184623851	CYP72A13	Similar to Cytochrome P450 monooxygenase CYP72A5 (Fragment). (Os01t0627400-01)
Os01g0627500	375.63082806379	0.310584142017578	-1.68694	5.10256267529871e-19	6.3432243369234e-18	Down	26.065028871985	24.2215546465786	34.2665415839132	6.58552744008224	5.40047244670619	5.50649570277311	CYP72A15	Cytochrome P450 family protein. (Os01t0627500-01)
Os01g0628900	175.707397539596	0.354980639086747	-1.49419	2.73036862873078e-12	2.0695309760351e-11	Down	14.3500101746205	12.7230698633806	14.2636257741766	3.84301067912861	3.10517154272375	2.88070679362601	CYP72A14	Cytochrome P450 family protein. (Os01t0628900-01)
Os01g0629400	334.810123649308	2.22399245808596	1.15315189566015	5.64436810960835e-14	4.88869673732198e-13	Up	7.93379446496936	7.94625603650056	8.63429367770238	12.6723114717779	12.1272134643512	11.6532395605779	PSR2	NLI interacting factor domain containing protein. (Os01t0629400-01);Similar to Ctd-phosphatase-like protein (Fragment). (Os01t0629400-02)
Os01g0630000	40.0529502020454	0.359059804112947	-1.4777	0.00129638259218151	0.00346039934794357	Down	4.79356183958666	4.64863817749226	4.04462912312535	0.344079860477991	1.36318611444871	1.52842079356554	MPK10	Hypothetical protein. (Os01t0630000-00)
Os01g0630200	20.6839657351459	5.09700694493212	2.34965031899026	1.97974807450078e-05	7.21366198438279e-05	Up	0.22369223633297	0.297830399238988	0.31157605300972	1.02048200242734	0.619020372401663	1.1950727576144	OPT4	Similar to oligopeptide transporter OPT family. (Os01t0630200-00)
Os01g0630300	40.3196998416574	2.5505779845852	1.35082421218529	0.000416175411456709	0.00122158113944526	Up	2.06710248916612	2.06415062624206	2.16472228125827	2.71086506528225	3.2176482637796	4.81672194190259		Helix-loop-helix DNA-binding domain containing protein. (Os01t0630300-01)
Os01g0631500	115.091973130388	2.66015488212759	1.41151024616721	1.65671913311851e-09	9.8564087856128e-09	Up	4.06751435854398	4.81223847429207	4.88737863514626	7.59107638853757	7.91435752597067	9.01642398255964	PDCB2	Similar to Beta-1,3-glucanase-like protein. (Os01t0631500-01)
Os01g0631800	36.9083039740172	5.86074163026964	2.55108323778963	6.36029502048597e-05	0.000214212373789205	Up	0.662315916453233	0.440913410883828	2.93530822310842	7.41635840263951	5.04024812358899	2.80632823121443		Conserved hypothetical protein. (Os01t0631800-01)
Os01g0632100	23.3942549558753	4.42421344101365	2.14542098838996	6.48842669759442e-05	0.000218173253715033	Up	0.287898077405048	0.603722601930307	0.328096614460973	0.859672460397513	1.61330998997226	1.19334692960333		Conserved hypothetical protein. (Os01t0632100-01)
Os01g0633000	649.508379660554	3.3260193305139	1.73379655345847	2.38761351301192e-23	3.88757609876772e-22	Up	40.4691553335867	38.0032385766914	33.3230361487245	83.4024511808815	70.3846025036917	95.2122377315749	RPL31	Similar to 50S ribosomal protein L31. (Os01t0633000-01)
Os01g0633100	11864.7091271819	3.62892369567781	1.8595417220075	2.1701237518657e-34	6.74155681588685e-33	Up	202.185463237068	227.263857904305	168.549142375171	491.681016452024	470.38710740244	496.51937038182	AGPL2	ADP-glucose pyrophosphorylase large subunit, Controll of starch biosynthesis in endosperm development (Os01t0633100-01)
Os01g0633400	406.15329355853	0.335856945989213	-1.57408	7.15800748504204e-12	5.26596316375494e-11	Down	38.7842411040652	44.0959374397294	46.6496826011507	7.46287171069912	7.8978217078386	13.7592263803363	KING1	Cystathionine beta-synthase, core domain containing protein. (Os01t0633400-01)
Os01g0633500	3.50505654257118	59.8831238337356	5.90407757717028	0.00274063764105429	0.00683804292331156	Up	0	0	0	0.430569238776858	0	0.446275934983445	ANT18	Dihydroflavonol-4-reductase (DFR), Proanthocyanidin synthesis (Os01t0633500-01)
Os01g0634500	34.8442939777623	5.31999026407028	2.41142360550271	6.5634944794251e-08	3.29366641854928e-07	Up	0.385379042333743	0.874610712494852	0.638819809685107	2.28843045801125	2.07231400617872	2.43967875954902	LAC2	Similar to Laccase-2. (Os01t0634500-00)
Os01g0634600	383.400835428673	3.26918734152984	1.70893205344405	1.38086042152773e-22	2.15175430347085e-21	Up	16.0980978231777	17.8612326928227	14.0219028695203	35.2023473410757	33.832885820156	36.3966223733133	PME11	Pectin lyase fold/virulence factor domain containing protein. (Os01t0634600-00)
Os01g0636100	13.4829149999954	5.38883330196507	2.42997295912551	0.00027165533557002	0.000826127194378382	Up	0.770689657990936	0.439765198876318	1.12924190234986	2.87662859917195	3.42758350734124	2.00799266951535		Non-protein coding transcript. (Os01t0636100-01)
Os01g0636400	105.966434953048	0.356018207511334	-1.48998	1.51180488603526e-08	8.130680031198e-08	Down	10.1122551417088	11.7306527553695	11.3770882212659	2.81075160835122	2.27738067541207	2.85382997027581		Alpha/beta hydrolase family protein. (Os01t0636400-01)
Os01g0639600	437.741111168075	2.37797273450452	1.24973217344327	1.62726676790489e-06	6.87565825990396e-06	Up	16.7540637194031	20.7384009575358	18.3475588344646	31.8375736690309	40.0019157562648	17.506214728654		Protein of unknown function DUF1645 family protein. (Os01t0639600-01)
Os01g0639900	587.844986801156	2.38243100096667	1.25243443197166	7.7682698600754e-13	6.14326383183668e-12	Up	25.8868560535717	26.429699712038	31.1005174685516	47.4991171857877	35.8516408472595	49.0178979937438		beta-carbonic anhydrase (EC:4.2.1.1), Carbon assimilation, CO<sub>2</sub>-mediated stomatal pore response (Os01t0639900-01)
Os01g0640400	24.3271852125189	4.53604680373372	2.1814355263397	0.000249175973968178	0.000761837817142959	Up	0.551569897807323	0.477344612478925	0.586678695081813	0.480376334891076	2.06057466429594	2.37772624235798	At5g03795	Hypothetical protein. (Os01t0640400-00)
Os01g0640600	7.57870731386676	65.8096686325789	6.04022765245808	3.03026172097721e-05	0.000107603774120859	Up	0.0339990612520558	0	0	0.761416772071018	0.635074579888557	0.281854437655407	At5g03795	Similar to LIMONENE cyclase like protein. (Os01t0640600-01)
Os01g0640700	1271.2521961967	3.52209074908827	1.81643208167705	6.79789770357958e-26	1.30709742789504e-24	Up	40.7543071654203	44.6685227831609	31.7348248193241	97.7782227239777	94.7948140216512	84.9726802392127	Sb03g029220	Similar to vegetative cell wall protein gp1. (Os01t0640700-00)
Os01g0641000	95.9270141427261	0.33465278856425	-1.57926	2.29370646311503e-08	1.21091508419364e-07	Down	8.00159830312722	8.25107543476864	6.88565681669747	2.01140195379942	1.52513565100699	1.67865056623553	STY13	Similar to Protein kinase. (Os01t0641000-01)
Os01g0641100	73.1150758469407	0.347525563495401	-1.52481	1.0582917128369e-06	4.58440341116195e-06	Down	7.11725972084669	7.97913246977449	8.40959147314988	1.30382546666021	1.83512449285381	2.31666445302018	SPCC4G3.17	Similar to HD domain containing protein. (Os01t0641100-01)
Os01g0642100	222.224208220619	0.315911769916899	-1.66241	4.48018230728935e-12	3.33485094012315e-11	Down	50.606394734767	65.2651187351418	46.4274336836711	12.3982051632546	12.6220614149024	9.55686821501809		Hypothetical conserved gene. (Os01t0642100-01)
Os01g0643600	11.3803607748692	8.97791730806828	3.16638080823951	0.0010881897520066	0.00295552051431915	Up	0.292833473017706	0.243679417559172	0	0.819759096164771	0.379853410337384	2.10392746293494	HOX3	HD-Zip II family transcription factor, Regulation of plant development, Modulation of gibberellin biosynthesis (Os01t0643600-01)
Os01g0643800	255.929146999513	0.391696262706847	-1.35219	3.34543840931123e-13	2.72356608995974e-12	Down	18.1160192529347	16.1559823239534	17.6265968628206	4.83750377869846	3.90179895166162	4.8644173558529	MPK16	Similar to Mitogen-activated protein kinase. (Os01t0643800-01)
Os01g0644200	2587.1006322558	0.458207503202601	-1.12593	3.63943289689743e-13	2.95544767711947e-12	Down	570.48438581495	579.24481673023	550.024885165632	205.162789831959	155.591089685824	159.304515591616		Similar to Little protein 1. (Os01t0644200-01)
Os01g0645000	11.2760555951531	98.9865319842288	6.6291603416823	1.10859948344322e-06	4.79160047849024e-06	Up	0	0	0.0500711746776762	0.901969283517227	1.57300169066447	0.801318976455075	Os01g0645000	Similar to TIS11 protein (dTIS11). (Os01t0645000-01)
Os01g0645900	85.1565718866717	0.327936057820739	-1.60851	1.66318171831553e-07	7.9592969745877e-07	Down	7.82641705863002	7.17519951057087	6.34339756037742	2.01464832729902	1.52282345652312	1.17457903175176	MOT2	Similar to sulfate transporter. (Os01t0645900-01)
Os01g0646700	60.068665581849	0.0480060183214505	-4.38064	8.28285099375215e-17	8.87470168329833e-16	Down	3.52192982994222	3.7122838030795	3.90219732540967	0.0365159379872078	0.213197835652742	0.0973234274833733	PIF1	Similar to OSIGBa0105P02.4 protein. (Os01t0646700-01);Similar to OSIGBa0105P02.4 protein. (Os01t0646700-02);Hypothetical conserved gene. (Os01t0646700-03)
Os01g0647100	362.904635526996	0.304613430638199	-1.71495	8.98219442203763e-16	8.94673433420603e-15	Down	24.278229978414	20.8249311423378	27.1916191575158	4.38953062619523	3.78321317305425	6.49950845108017	AATP1	ADP/ATP carrier protein family protein. (Os01t0647100-01)
Os01g0648500	46.8054976580841	0.454352096063511	-1.13812	0.0041101075325122	0.00984762758512315	Down	5.77609858068132	5.66104	5.66835150983458	1.29756302223424	2.74726996869248	1.15276860516597	TAF7	Similar to Transcription initiation factor TFIID subunit 7. (Os01t0648500-01)
Os01g0648600	54.499624737717	0.298216440679369	-1.74557	1.20152605743852e-06	5.17014363882227e-06	Down	5.3368467271866	5.40324262761382	4.60374987846744	1.10666579714552	0.807656758074358	1.16751853977917	At5g20050	Protein kinase, catalytic domain domain containing protein. (Os01t0648600-00)
Os01g0648700	146.23963099391	0.240823351944432	-2.05395	1.31023507589824e-13	1.10256585635695e-12	Down	17.6771425785079	17.1615687366368	22.6635308624919	3.02411129987614	2.06371578421103	4.15209887443656	GTE3	Bromodomain containing protein. (Os01t0648700-01)
Os01g0649100	680.407816944642	0.369224505916403	-1.43743	1.37277449938279e-21	2.01880649263008e-20	Down	67.091961715774	60.3253621750454	76.2248839464417	16.3152249278148	14.9559986134521	18.8703504764616	MMDH	Malate dehydrogenase. (Os01t0649100-01);Malate dehydrogenase. (Os01t0649100-02)
Os01g0650700	46.7972784184952	0.152730698080411	-2.71094	5.98258947078279e-10	3.70907763877698e-09	Down	5.36666286760466	5.31809077710896	5.7425014569109	0.84100769676788	0.318844977427092	0.543389136782168		Transposase, Ptta/En/Spm, plant domain containing protein. (Os01t0650700-01)
Os01g0651100	17.3465	0.300948253062044	-1.73241	0.00361275757678204	0.00878439295150682	Down	0.711149414077903	0.647010867312283	0.738405943809868	0.0884797454509215	0.147596531182398	0.183414780119352	PCMP-H52	Pentatricopeptide repeat domain containing protein. (Os01t0651100-01)
Os01g0651350	6.49244270070827	20.2428	4.33933602960695	0.00120564785168146	0.00323696422842024	Up	0.189374390445381	0	0	0.35342357449433	1.76867914914092	0.523308687158639	At1g28600	Hypothetical protein. (Os01t0651350-00)
Os01g0651400	10.6281827447286	10.4588812692587	3.38665663733176	0.000247429466864088	0.00075729598956345	Up	0.416237452417046	0.118755159190229	0	1.55362219702114	1.4809474732141	0.788716721742893	At1g28600	Lipase, GDSL domain containing protein. (Os01t0651400-01)
Os01g0651450	15.4577104287154	12.4980638267205	3.6436327078592	4.11436934364974e-06	1.64955681229787e-05	Up	0.341984490733519	0.284580108474058	0	2.23382281513049	2.12932993620875	1.03952704427893	ASAT1	Hypothetical protein. (Os01t0651450-00)
Os01g0651500	32.7727567342418	4.2915502485804	2.10149889060021	5.97840312623535e-06	2.34251676850397e-05	Up	1.38363816000866	0.972280876061095	0.759215565862692	4.01681957120738	2.23353805278382	2.71892164440823	ASAT1	Wax synthase domain containing protein. (Os01t0651500-00)
Os01g0651866	14.0388774581074	4.87719120519332	2.28605053283654	0.00328234357313408	0.00805729262051483	Up	0.748280224193475	0.24907055511579	0.170552169322456	2.14128814057199	1.00946884180811	0.661684470984303	Os01g0651800	Hypothetical gene. (Os01t0651866-00)
Os01g0652600	6225.1355704612	0.225660765973319	-2.14777	6.92857771687695e-60	7.55761964117236e-58	Down	506.451365016393	487.74826433367	485.665698517472	68.1948863975485	68.2368190522047	87.121500890599	Os05g0573700	Similar to Ketol-acid reductoisomerase, chloroplast precursor (EC 1.1.1.86) (Acetohydroxy-acid reductoisomerase) (Alpha-keto-beta-hydroxylacil reductoisomerase). (Os01t0652600-01)
Os01g0652650	215.57365192414	0.156888227682081	-2.67219	1.54508940427077e-24	2.69902282148804e-23	Down	103.721616142872	111.614920418803	80.7605129401193	7.5144583815104	13.5379755444244	10.1474039943093	Os05g0573700	Non-protein coding transcript. (Os01t0652650-00)
Os01g0653601	19.0791468309576	3.2235640563435	1.6886566519686	0.00167615833291582	0.00437432398179101	Up	1.08265896714293	1.08111290888928	1.06931769839816	2.28993738130535	3.14582824335749	1.55572101132513		Hypothetical gene. (Os01t0653601-01)
Os01g0654100	34.0005111109304	0.374814203581666	-1.41575	0.000886037284680824	0.00244841636333468	Down	1.86443688363764	1.76983495309309	1.99360559431231	0.601402140782376	0.358293743519541	0.457964548108777	ura7	Similar to CTP synthase (EC 6.3.4.2) (UTP--ammonia ligase) (CTP synthetase). (Os01t0654100-01);CTP synthase domain containing protein. (Os01t0654100-02);Similar to CTP synthase. (Os01t0654100-03)
Os01g0654200	238.605451062942	0.291323757282869	-1.7793	3.52726346337178e-18	4.14850220469121e-17	Down	15.3424143011494	16.1812075623237	13.3871158856119	2.89547937636181	2.83670344967551	3.06235031214066	S2P	Peptidase M50 domain containing protein. (Os01t0654200-01)
Os01g0654500	1086.49127631369	0.195606046982915	-2.35398	5.27428927540723e-44	2.72786993450875e-42	Down	101.80782955382	89.1758269949149	110.955347229281	12.354732285615	10.7210583536861	16.2978065651249	CICDH	Similar to NADP-isocitrate dehydrogenase. (Os01t0654500-01)
Os01g0654650	109.364876249962	0.244968127851832	-2.02933	4.10147578894106e-11	2.82804943004099e-10	Down	15.4326	13.7495112671625	10.8999611820262	2.41448170946892	2.73307642290291	1.45557024508535	CICDH	Non-protein coding transcript. (Os01t0654650-00)
Os01g0655400	3105.81918188383	3.61352970781172	1.85340875513508	5.05296564195377e-57	4.82275651648975e-55	Up	28.6170557269876	29.4128802577968	27.8090128726254	71.9071633735844	69.8076408333474	65.9989784024545		Conserved hypothetical protein. (Os01t0655400-01);Hypothetical conserved gene. (Os01t0655400-02);Hypothetical conserved gene. (Os01t0655400-03)
Os01g0655500	160.028608062993	0.464030475308529	-1.10771	1.19798605182933e-07	5.82237274603484e-07	Down	8.99285129283082	9.18294738852323	9.29313330003524	2.98681941978016	2.60984456692373	2.94835746140482	PAP14	Protein kinase, core domain containing protein. (Os01t0655500-01);Similar to protein kinase domain containing protein. (Os01t0655500-02)
Os01g0656400	17.316174260791	19.6198278327009	4.2942404766077	1.99133854943458e-07	9.42863707765082e-07	Up	0.204983431112394	0.0682302369165681	0.311473052661617	0.892626571379418	2.44625596257275	4.19167086846269	WRKY53	Similar to WRKY transcription factor 15. (Os01t0656400-00)
Os01g0656600	26.328697835665	0.163353391660301	-2.61393	1.26627416140401e-05	4.75487832187621e-05	Down	1.70083234866965	1.38298572888001	2.43673961457257	0.0906917390871945	0.378216111154895	0.12085723904293		Conserved hypothetical protein. (Os01t0656600-01)
Os01g0657801	28.6284913311156	3.92740489149791	1.9735763387338	2.65264796946717e-05	9.48448315885273e-05	Up	0.437763301210759	0.807024307615321	0.690766850660845	1.25689865401608	1.72976257288045	2.12161971207183	CRF1	Hypothetical gene. (Os01t0657801-00)
Os01g0658300	72.8563229528708	0.217740678015278	-2.19932	1.82312332196101e-11	1.29208410324129e-10	Down	7.49626701665142	7.26321876853789	7.27419785593869	0.831092171226957	1.44414314990019	0.922938757668198		Conserved hypothetical protein. (Os01t0658300-01)
Os01g0658600	10.6029844952189	5.65207991337762	2.49878186372892	0.00269368477474443	0.00673239902528144	Up	0.268430683599564	0.0670118398287722	0.764777584660221	1.12716875722656	1.67135500548449	1.22391934141888	SBH2	Similar to SBH2 (SPHINGOID BASE HYDROXYLASE 2); catalytic/ sphingosine hydroxylase. (Os01t0658600-00)
Os01g0658700	495.713504676257	0.193393349720454	-2.37039	6.91644489213017e-39	2.74153891455132e-37	Down	41.4027026545537	41.8558534467978	40.7870460889667	4.95600252998973	4.46246418086397	6.65448067078633		Glycoside hydrolase-type carbohydrate-binding, subgroup domain containing protein. (Os01t0658700-01);Glycoside hydrolase-type carbohydrate-binding, subgroup domain containing protein. (Os01t0658700-02)
Os01g0660300	121.761686136308	0.149038064219207	-2.74625	7.09250101226155e-23	1.12146548703416e-21	Down	13.2728191198122	12.2013524430615	15.6154448103338	1.45709719309066	1.1545544445781	1.48867550215392	PKP2	Similar to Pyruvate kinase. (Os01t0660300-01)
Os01g0661601	305.060889056915	2.30719765154919	1.2061416012014	1.98056090834777e-08	1.0526831792583e-07	Up	16.9161083927704	16.7429052239443	11.5668390915601	21.6347424893971	27.7256110574413	21.0353464600758		Hypothetical gene. (Os01t0661601-01)
Os01g0661700	11.2719023338325	98.6618026010875	6.62441974122942	1.14148840307518e-06	4.92568203676777e-06	Up	0.0284699209878326	0	0	0.584457874117476	0.531794774472337	0.9912735161905		Hypothetical gene. (Os01t0661700-01)
Os01g0661750	28.365	7.15417542123603	2.83878549382161	1.90638991377027e-09	1.12655607633491e-08	Up	1.43314687006547	2.06714488963331	1.99619911928261	7.13236727736581	9.17120649195938	10.0327440621702		Hypothetical conserved gene. (Os01t0661750-00)
Os01g0663400	357.467608053928	2.89222885158103	1.5321817120326	4.64137551309668e-17	5.07420913762246e-16	Up	9.05683107104601	9.52785213255944	8.90610414548969	18.0896150183593	14.9465479198149	20.1891985350168	Os05g0567100	Similar to Aspartic proteinase oryzasin 1 precursor (EC 3.4.23.-). (Os01t0663400-01);Similar to aspartic proteinase oryzasin-1. (Os01t0663400-02)
Os01g0663800	513.123682468222	0.449097967186885	-1.1549	1.55698588500167e-13	1.30227574094331e-12	Down	24.0643606323009	19.3742990384794	21.1069648210556	5.44682004468973	7.37170418407275	6.57375226627519		Protein of unknown function DUF1296 family protein. (Os01t0663800-01);Hypothetical conserved gene. (Os01t0663800-02)
Os01g0664200	71.5080926927951	4.14994	2.05309202970352	1.86487665970562e-11	1.32006333938421e-10	Up	1.03432006524603	1.19715897342144	0.991212982954115	2.54451217922704	2.78094515091039	3.66368455525191	At2g42960	Similar to Ser Thr specific protein kinase-like protein. (Os01t0664200-01);Similar to Ser Thr specific protein kinase-like protein. (Os01t0664200-02)
Os01g0664500	343.421746690897	0.396193643060945	-1.33572	6.02525122823043e-15	5.61048345273125e-14	Down	44.5090427668205	49.3902585769651	46.196003316105	11.7130372729161	14.0716482458692	11.456130524192		Lg106-like family protein. (Os01t0664500-01);Non-protein coding transcript. (Os01t0664500-02);Lg106-like family protein. (Os01t0664500-03)
Os01g0665250	22.4535569247647	6.35376	2.66761105659232	6.10305475719758e-07	2.72850745423864e-06	Up	0.370249218758019	0.462150619508774	0.580176098707754	1.29559627267421	2.23327608491462	2.45551215833255	MPK8	Hypothetical protein. (Os01t0665250-00)
Os01g0665900	170.311480721041	4.38685127952706	2.13318579778052	6.01008073067655e-23	9.53430794973101e-22	Up	8.9905013645787	9.87542902739801	9.22124169063998	29.6982900628115	29.6685505758251	23.2539351166493		Conserved hypothetical protein. (Os01t0665900-00)
Os01g0666101	198.620610359443	40.8409239316533	5.35194359911818	4.02179509145284e-61	4.57617194425507e-59	Up	3.63680281005861	3.93424349962469	6.90766850660845	90.4967030891575	144.356549264023	156.776530302571		Similar to predicted protein. (Os01t0666101-00)
Os01g0666400	18.0443	4.88128216092798	2.28726014865968	0.000248139789858743	0.000759229779895754	Up	0.330941938684394	0.716016918718388	0.628584316159086	1.74994236281749	2.74743288572793	1.00596110253607	At4g10955	Similar to predicted protein. (Os01t0666400-01)
Os01g0666500	517.842208218866	2.04828644334769	1.0344174836486	4.62012165728909e-14	4.03409057737716e-13	Up	27.1466917552875	27.8314468964947	26.2029708183841	35.0674724470486	38.4970201777404	37.9618076637331	At4g18257	Similar to cytochrome B561-related. (Os01t0666500-01)
Os01g0666900	170.208324757251	0.497709957457912	-1.00662	2.38687291140106e-06	9.86118717418508e-06	Down	139.422897061614	135.471135397846	148.611580251174	42.0809669364583	41.5331718862895	57.3239313362735		Non-protein coding transcript. (Os01t0666900-00)
Os01g0667000	10.3406837793896	18.7834504347795	4.23139019876862	7.03894444698236e-06	2.73443530766091e-05	Up	0.106661198781284	0.0532544422480309	0.121554053191028	0.597175500517383	1.4942577863603	1.4147652832777		No apical meristem (NAM) protein domain containing protein. (Os01t0667000-00)
Os01g0667100	118.353194096286	2.88353880499669	1.52784043748072	7.32870143140308e-07	3.24347577840391e-06	Up	5.95423243877809	4.44540536672605	6.53194043680181	9.65826733734111	15.8514740525096	7.10428995808789	At1g29970	Similar to 60S ribosomal protein L18A. (Os01t0667100-01)
Os01g0667400	11.1510579395901	0.161549373048507	-2.62995	0.00326343983055674	0.00801495739661452	Down	1.3194642184738	0.768588331976295	1.42015915591001	0.136804183798629	0	0.243076544932465	WOX7	Similar to WUSCHEL-related homeobox 7. (Os01t0667400-01);WUSCHEL-related homeobox transcription factor, Tiller growth (Os01t0667400-02)
Os01g0667550	166.022097746723	6.62436963656677	2.72778317675683	8.30764408273002e-29	1.90399915529551e-27	Up	7.92709362504963	7.72032238027313	5.35344309262155	25.3873889069779	35.6468684763489	32.9391928817468	RABA1F	Hypothetical gene. (Os01t0667550-00)
Os01g0667600	1901.65457335676	4.73428818662838	2.24314752879434	1.81708449145355e-73	3.25448805676079e-71	Up	61.794007214307	67.0063526770974	60.2960980462718	194.360658445003	197.406357070504	208.737069182083	RABA1F	Similar to GTP-binding protein. (Os01t0667600-01)
Os01g0667700	4653.2846211496	3.01878338909813	1.59396724089082	3.2843841030673e-36	1.1358331913051e-34	Up	90.9990302103043	98.2977251005551	85.1628188527382	191.191621809004	183.000565782502	181.355488249441	ZFP1	Zinc finger, RING/FYVE/PHD-type domain containing protein. (Os01t0667700-01);Similar to RING-finger protein like. (Os01t0667700-02);Similar to RING-finger protein like. (Os01t0667700-03);Zinc finger, RING/FYVE/PHD-type domain containing protein. (Os01t0667700-04)
Os01g0667725	269.083870755136	4.53461691713086	2.18098067752344	9.58416860917949e-23	1.50723388723763e-21	Up	6.03856125584886	5.46167165671182	3.63902020653803	13.865714007386	16.8307230081178	15.6208376864312	ZFP1	Non-protein coding transcript. (Os01t0667725-00)
Os01g0667750	7.63624958097532	16.8108036649195	4.07131679124485	0.000450811935802141	0.00131579401642683	Up	0	0.11751554374983	0.0447051615250234	1.0981463188011	0.488496243774172	0.260161256858825		Hypothetical gene. (Os01t0667750-01)
Os01g0667800	72.5247575906096	4.75537	2.24955842476517	1.13209073929057e-11	8.15279543323803e-11	Up	0.700760067332774	0.829947157636485	0.482877781121111	2.31147259841777	2.4352787590754	1.72929390508763	U2AF35A	Similar to U2 snRNP auxiliary factor, small subunit. (Os01t0667800-01)
Os01g0668200	83.3937229595182	10.149830621841	3.3433837471186	2.5168147188366e-29	5.9856868087741e-28	Up	0.743495058890879	0.843674242448571	0.924335498006598	5.10875048239376	6.1022493905279	5.82742498726584		Conserved hypothetical protein. (Os01t0668200-00)
Os01g0668300	93.5997254583241	0.376093473581163	-1.41084	4.98566947755164e-06	1.97379178457035e-05	Down	4.0715887001777	3.90805038503288	3.82007832138499	1.27736434505127	1.12004721335783	0.581960968409296		Conserved hypothetical protein. (Os01t0668300-01)
Os01g0670800	386.441821779276	0.125285064355847	-2.99671	4.2161147036526e-59	4.44838429550837e-57	Down	27.594260773624	27.7234605135003	26.6641324767286	2.29581655301602	2.59070753417525	1.99963482085008	ARF2	Similar to Auxin response factor 2. (Os01t0670800-01);Ortholog of Arabidopsis ETTIN, Awn development (Os01t0670800-02)
Os01g0672201	85.0348372826285	2.72073577603336	1.44399685621435	3.98579079918859e-06	1.60110369705741e-05	Up	3.42249121589444	3.66889823062528	4.30187391371374	7.5144583815104	4.62234118704304	8.51180269259496	RLT2	Homeobox domain containing protein. (Os01t0672201-00)
Os01g0672400	1596.73999294145	2.82261831008424	1.49703405284757	5.86056433535658e-27	1.20172631936658e-25	Up	58.0935575510672	59.7312521652794	51.4304576583729	113.318469916227	102.625941357506	104.210488426964	DI19-3	Drought induced 19 family protein. (Os01t0672400-01);Similar to Protein DEHYDRATION-INDUCED 19 homolog 3. (Os01t0672400-02);Drought induced 19 family protein. (Os01t0672400-03);Drought induced 19 family protein. (Os01t0672400-04)
Os01g0672600	36.5772756630767	3.60228094059574	1.8489107008996	0.000146635243956974	0.000467335413380009	Up	4.64415586114019	5.43709700428902	2.37254864332091	10.4604676333526	14.2088916304328	5.8414332204083		Non-protein coding transcript. (Os01t0672600-01)
Os01g0672700	423.868026984228	2.54869715930792	1.34975995997423	3.57574059830299e-14	3.16118566300309e-13	Up	18.758567771546	18.7790826437806	18.5166149321263	29.3505903842524	40.0387838813858	26.5466141646791		Hypothetical conserved gene. (Os01t0672700-01);Nucleotidyltransferase domain containing protein. (Os01t0672700-02)
Os01g0673300	915.700844666667	2.73605867408317	1.45209916878418	2.23576606100502e-20	3.0270999654718e-19	Up	28.0480674140712	25.4742818852734	29.9323898463365	51.8333078140681	59.9918849596349	40.8189688783763		Protein of unknown function DUF295 family protein. (Os01t0673300-01)
Os01g0673700	65.0756841958103	3.36384287007778	1.75011031681363	3.91007906091515e-07	1.78888274917145e-06	Up	2.73311241483193	2.21748269978846	3.50407184244319	7.96988010160195	6.55880221849216	4.34272207092981	DOF1.5	Similar to Dof3 (Fragment). (Os01t0673700-00)
Os01g0674150	7.99240652019469	5.31517965892706	2.41011845726204	0.00410026591459213	0.00982636438621858	Up	0.172035941676221	0.229053694633443	0.326761531594398	0.535108938662999	0.89263619316313	1.14095135129033		Conserved hypothetical protein. (Os01t0674150-01)
Os01g0674400	137.835622020235	2.98836641689518	1.5793570542274	9.12110202755798e-11	6.09930341852027e-10	Up	12.008492377227	11.5949359478376	10.2921828470823	23.7075870064554	26.8799788294028	17.4420259538952		Hypothetical conserved gene. (Os01t0674400-00)
Os01g0674450	31.1150801447152	6.57800144319255	2.71764932469604	7.01017250323202e-10	4.31847463229887e-09	Up	1.44787098174422	1.06025582194838	1.43002931926192	5.76451601869291	5.25875825783861	6.24153138618969		Non-protein coding transcript. (Os01t0674450-01)
Os01g0675100	729.232907238896	0.495672766143394	-1.01254	3.36350639529131e-11	2.33529882889154e-10	Down	121.818724775366	101.76052477271	131.319263809657	38.2554244876893	34.5286749996682	44.4252375827416	PRXIIC	Similar to peroxiredoxin. (Os01t0675100-01)
Os01g0675400	293.633955384473	4.79805476099203	2.26244962344227	1.19943006127905e-19	1.55433064886162e-18	Up	8.92688087319481	12.9660117994276	9.17733101592265	34.4849562934431	25.3618404902007	40.366050160961		DNA-binding pseudobarrel domain domain containing protein. (Os01t0675400-00)
Os01g0675500	187.571521391814	0.203310982339216	-2.29824	2.88219439823973e-20	3.85749941808312e-19	Down	14.3190992782642	13.0924382065464	11.4429846104786	1.17413	2.23282582763943	1.87760353513124	IRX9L	Similar to Glycoprotein-specific UDP-glucuronyltransferase-like protein. (Os01t0675500-01);Similar to galactosylgalactosylxylosylprotein 3-beta-glucuronosyltransferase 1. (Os01t0675500-02)
Os01g0675933	26.0511211601115	3.43589484103748	1.78068588204234	0.000341272393407268	0.00101982474815851	Up	2.0230828029853	1.5610588462559	1.78156996883327	2.91752217748691	3.14912729418366	6.25119	PLIP1	Conserved hypothetical protein. (Os01t0675933-00)
Os01g0677100	10.6590143267782	4.65787913557347	2.21967320443262	0.00259382841488706	0.00650924852602907	Up	0.349644377672761	0.232763385759484	0.132821468872761	0.94254405612329	0.665201595911297	0.64412771555157		Conserved hypothetical protein. (Os01t0677100-01)
Os01g0677500	14.9987655962631	0.0731302163681651	-3.77339	3.65777050219571e-05	0.000128161105085386	Down	2.28088499937202	2.06071091265357	3.21825480712509	0.101351076436557	0	0.270124079556453	UBC25	Similar to ubiquitin-conjugating enzyme E2. (Os01t0677500-00)
Os01g0678800	34.398262462991	5.04063718365914	2.33360611539208	2.82554710947636e-07	1.31594300772803e-06	Up	1.55385602451202	2.15505151057307	1.08216613817158	6.76646482132943	4.56871161529833	5.0094986269964	HIPP02	Heavy metal transport/detoxification protein domain containing protein. (Os01t0678800-01)
Os01g0678900	2134.80959428255	4.52256929032399	2.17714260655929	2.42745450657856e-35	7.91377443914346e-34	Up	91.2524151557787	111.69806409057	76.9050754454406	302.14793492235	269.996927893165	279.168651870375		Non-protein coding transcript. (Os01t0678900-01)
Os01g0678950	230.822902267473	6.26850210600691	2.64812074407881	3.25447923326853e-27	6.77393937971925e-26	Up	1.21293989017815	1.72316	0.954784437991953	5.34413344523566	5.80043235599042	5.36976469950577		Non-protein coding transcript. (Os01t0678950-01)
Os01g0679300	46.0381625725868	2.37552166090826	1.24824436184977	0.00338848007025914	0.00829327281641239	Up	3.39580985276557	1.97806033229508	2.32197531728163	2.11249834018365	4.4049265957799	5.72413536457681		Non-protein coding transcript. (Os01t0679300-01)
Os01g0679400	111.578751374938	6.10554896872816	2.6101210182029	4.4351721946405e-17	4.85243292713024e-16	Up	4.70588072313978	6.49883917344753	4.22189828263582	21.3020880584203	15.7413142390435	26.3953927401754		Non-protein coding transcript. (Os01t0679400-01)
Os01g0679500	266.125552195541	4.72831136602336	2.24132504216245	6.34314314532239e-35	2.01368901741604e-33	Up	3.35734003685752	3.4228788157437	4.04016613237411	12.3999517315886	11.2195186592654	10.5102005465072	NANA	Peptidase aspartic, catalytic domain containing protein. (Os01t0679500-01)
Os01g0679550	33.1007441644764	3.84624607698023	1.94345106706735	1.27352941810039e-06	5.45892392763816e-06	Up	1.36332303026908	1.42056644684337	1.21592398318218	3.20806530272684	3.69068928655881	3.43975037163896	NANA	Similar to Aspartic proteinase nepenthesin-2. (Os01t0679550-00)
Os01g0680200	2.86954707651571	49.0795930670002	5.6170513821389	0.00185009674215342	0.00479162340208708	Up	0	0	0	0.332078337566748	0.221581156030141	0.11800875192744	PUP4	Purine permease, "Regulation of grain size, grain number and leaf elongation", Modulation of cytokinin transport (Os01t0680200-01)
Os01g0680500	192.661156080182	3.67710756648226	1.87857138033797	7.43336870192667e-14	6.36973398955707e-13	Up	3.24678912417465	5.52709831961283	3.73537005694712	9.86813678844537	10.1078929980617	11.0740500327653		Hypothetical protein. (Os01t0680500-01)
Os01g0680600	33.3930563047712	2.80746820794048	1.48926968549095	0.000341288930023061	0.00101982474815851	Up	1.11572037198311	1.80382483082916	1.69534107362944	2.57800457197906	3.4734569152623	2.64268420904428		Conserved hypothetical protein. (Os01t0680600-01);Conserved hypothetical protein. (Os01t0680600-02)
Os01g0680650	29.1966121062151	4.75865674169624	2.25055439168836	4.98644684553164e-07	2.25220665042186e-06	Up	2.49257063342452	4.02071038972633	3.05911033864088	10.0192778420139	10.1475125332987	10.4907372121619		Hypothetical conserved gene. (Os01t0680650-00)
Os01g0680900	72.0469199444827	0.303718675176796	-1.71919	1.37538153378058e-06	5.87208581557437e-06	Down	4.38515370196528	6.99210112943626	7.97978719452246	1.25398113518304	1.15600306997908	1.52448947282927	At3g61750	Similar to Dopamine beta-monooxygenase. (Os01t0680900-01);Cytochrome b561/ferric reductase transmembrane domain containing protein. (Os01t0680900-02)
Os01g0681000	64.2546363005839	2.33467091752896	1.22321920984601	3.95799833239368e-05	0.000137831638999523	Up	1.68910927871945	2.00116616654739	1.76182383139602	2.51118009905223	2.80751989875061	3.22777010858519	WSD1	Uncharacterised protein family UPF0089 domain containing protein. (Os01t0681000-01)
Os01g0681332	56.0981632084964	4.57892708255636	2.1950095908966	1.5052920072469e-10	9.89264951081968e-10	Up	2.44356182828303	2.86077450748839	3.07282832222223	10.378713818409	8.26308920872937	6.98527141453908		Hypothetical gene. (Os01t0681332-01)
Os01g0681400	34.3440881944758	0.260145095228292	-1.94261	3.45959341865813e-05	0.000121746638013785	Down	1.91627570161728	2.04642389052171	3.27576121248231	0.347694486018895	0.372858942441653	0.529535022813217	ATG6	ATG6/Beclin-1 protein, Abiotic stresses (heat,cold and drought) and hormone (abscisic acid) response (Os01t0681400-01)
Os01g0681600	4062.33982007072	0.418972416326213	-1.25507	7.93369162481464e-29	1.81973171932013e-27	Down	459.798439089761	460.436410745816	440.003774185041	124.379007895665	122.874489372544	134.462428746434		Hypothetical conserved gene. (Os01t0681600-01);Similar to Splicing factor 3A subunit 3 (Spliceosome associated protein 61) (SAP 61) (SF3a60). (Os01t0681600-02)
Os01g0681650	471.914356955015	0.440017782820441	-1.18437	1.01810248505026e-09	6.18129632380331e-09	Down	65.4195232579901	60.4359471044984	46.3459549321571	16.4906527654676	19.4715225497308	15.0034923130412	ATO	Hypothetical gene. (Os01t0681650-00)
Os01g0681700	39.6321359083136	36.4474389415802	5.1877455389021	1.00269369116956e-16	1.06724715514618e-15	Up	0.0830197990514116	0.165802490297993	0.662281619705758	4.80305587271799	9.43367902580162	7.15769136874773		Hypothetical conserved gene. (Os01t0681700-00)
Os01g0681900	394.932869139305	0.40495868413181	-1.30415	8.02803693313506e-14	6.85501741068022e-13	Down	6.88616	6.79637125536127	8.66892773521103	2.21164172819454	1.79480736384414	2.03122564255107	Os01g0681900	Glutamate synthetase, Primary ammonium ions assimilation in seedling roots, Development of tillers, Tolerance to nitrogen-limitation (Os01t0681900-01)
Os01g0682200	120.135399299751	0.0808687504616794	-3.62827	2.36819541388165e-25	4.37106806194504e-24	Down	26.6662577300405	22.381151965806	25.3118482990058	1.63788194662861	0.525425974778058	1.9028381268875		Similar to predicted protein. (Os01t0682200-00)
Os01g0682500	181.955294009329	0.294009553760211	-1.76607	6.3947551499741e-16	6.41798065294011e-15	Down	16.627253135196	15.7567669426031	19.2009692085916	2.54577465115918	4.07454269649669	3.48422962525335	GLYK	Similar to Protein Kinase C630.09c. (Os01t0682500-01)
Os01g0683100	100.930920008948	0.495885945364024	-1.01192	5.71171958121257e-05	0.000193627227069614	Down	6.3968441894465	5.5787854763299	6.7488400533346	1.87675273750309	1.91319626495003	2.40836097095129	AAA1	Similar to Katanin p60 ATPase-containing subunit (EC 3.6.4.3) (Katanin p60 subunit) (p60 katanin) (Atp60) (CAD ATPase) (Katanin 1) (BOTERO1 protein) (ECTOPIC ROOT HAIR 3 protein) (FAT ROOT protein) (FRAGILE FIBER 2 protein) (AtAAA1). (Os01t0683100-01);Similar to LUE1 protein. (Os01t0683100-02)
Os01g0683400	32.6298183902781	0.301620189567658	-1.7292	0.000504825521953869	0.00146182759675564	Down	3.06286292825144	2.78357	2.7061360687977	0.321130700064547	0.374983494820238	1.02706518161025	ORC4	Similar to Origin recognition complex 4. (Os01t0683400-01)
Os01g0683500	22.7328920521221	0.109578686045664	-3.18996	2.54663041896484e-06	1.04705231126917e-05	Down	5.05438597263438	3.43487836532038	5.92012137764375	0.262023455395132	0.655637393185074	0.116392193681859	PSS2	Non-protein coding transcript. (Os01t0683500-01)
Os01g0683550	27.4784419053126	0.265806514814059	-1.91155	9.21641258646048e-05	0.000303190715641894	Down	4.73395197820937	4.94536988503807	6.05893559319958	0.679602179206367	1.13367103085188	0.966025132057187	PSS3	Similar to phosphatidylserine synthase 2. (Os01t0683550-00)
Os01g0683700	76.920730972219	2.07475035930645	1.05293775715486	0.000986197195600437	0.0027033076646525	Up	5.85033792580239	4.99002759719549	4.16700435317569	8.9848551026492	5.40705930152685	6.46662445156552		Protein of unknown function DUF599 family protein. (Os01t0683700-01)
Os01g0684200	173.25486255475	0.338418027391531	-1.56312	3.77464249217677e-10	2.38193240344735e-09	Down	11.8984635300873	12.0579297999107	13.8283294931666	2.9131285888614	1.97130821571642	3.6623405770585		Conserved hypothetical protein. (Os01t0684200-01)
Os01g0684900	139.553127797324	0.180007035469653	-2.47387	3.48366865033984e-16	3.56916122491562e-15	Down	12.5456024756007	9.6497049353432	10.9483948961884	1.37105907311769	0.747711449822008	1.87394348925379	DTX10	Multi antimicrobial extrusion protein MatE family protein. (Os01t0684900-01)
Os01g0685200	34.6370394122811	0.222274405570719	-2.16959	2.33514882965207e-06	9.65987215459864e-06	Down	4.66974088628827	4.42516054727277	4.28999497194017	0.444642507781681	0.593380475319937	0.948060167640232	ASF1A	Similar to anti-silencing protein 1. (Os01t0685200-01)
Os01g0685500	32.905863973678	0.0557549061560226	-4.16476	3.38021207797795e-09	1.95411144535824e-08	Down	3.57656379664102	2.30722404171831	4.0038103309219	0.0590692966542087	0.295607426573618	0	LIG6	Similar to DNA ligase. (Os01t0685500-01)
Os01g0685800	1066.12155759571	0.373900949671849	-1.41927	2.35664619438046e-33	7.02033771354714e-32	Down	69.0806167734925	65.5479794330983	77.3780237340555	16.2244821277706	18.5427416604081	18.1999559195152	ATPB	Similar to ATP synthase beta chain, mitochondrial precursor (EC 3.6.3.14). (Os01t0685800-01);Similar to ATP synthase subunit beta, mitochondrial. (Os01t0685800-02)
Os01g0685900	26.2946880562209	7.55534462210963	2.91749756257334	4.40163698155663e-09	2.51454020515585e-08	Up	0.156708937605782	0.24590524226285	0.280641178803036	1.25340449572453	1.18481679300628	1.0021839361463	MAP65-3	Similar to 65kD microtubule associated protein. (Os01t0685900-01);Similar to 65kD microtubule associated protein. (Os01t0685900-02)
Os01g0686000	137.048433117355	4.82544675979626	2.27066251923142	4.10983541410772e-19	5.16443804852038e-18	Up	5.95612233798278	5.80600695271173	4.68678791504981	16.6735906729363	15.0106600492569	21.6316722023674		Similar to cDNA, clone: J100026I16, full insert sequence. (Os01t0686000-01)
Os01g0686300	19.5198614736944	0.0825253319661264	-3.59902	4.4172187625892e-06	1.76196868843175e-05	Down	1.92068033749174	1.55262	2.01514136964013	0.0568969266312308	0.237279983201557	0	UGT84A13	UDP-glucuronosyl/UDP-glucosyltransferase family protein. (Os01t0686300-01)
Os01g0686400	62.4994407913685	0.332112623967796	-1.59026	1.95795218704697e-06	8.1788054574097e-06	Down	18.7901478519695	13.4964196707773	19.1596910683297	2.87102113601567	4.10508246961103	4.37253480825885		Similar to AR401. (Os01t0686400-01)
Os01g0687500	293.472853128147	3.00974572637192	1.58964160831463	4.66805090351529e-15	4.39181248266849e-14	Up	8.79875446695203	10.1351067595951	7.36445150824363	19.2144311465046	18.1857280389504	15.8596425258754	fmt1	Methionine tRNA Formyltransferase-like domain containing protein. (Os01t0687500-01)
Os01g0687700	67.9601496599239	0.466725040936105	-1.09936	0.000606113727472623	0.00172822226833905	Down	6.72056383026646	6.39139688877827	7.97155029850216	1.53580171300943	2.06377777441211	2.95624844244508	IST1	Protein of unknown function DUF292, eukaryotic domain containing protein. (Os01t0687700-01)
Os01g0687800	1060.90359340502	4.32704510061486	2.11338215798983	2.6383455246267e-37	9.56894942463046e-36	Up	19.8201725681073	23.563232981652	17.8566673255549	59.6496541291989	54.9506543954348	63.4989019839733	GULLO3	FAD linked oxidase, N-terminal domain containing protein. (Os01t0687800-00)
Os01g0688200	108.396901155286	0.302934849712014	-1.72292	1.98935970351042e-11	1.40509425017903e-10	Down	11.7873381201012	11.1624351714779	12.9374874738354	2.43524114215615	2.09886595017439	2.74042546142612	CSE	Similar to hydrolase, alpha/beta fold family protein. (Os01t0688200-01)
Os01g0688600	75.5612085279803	2.29344980147871	1.19751933037593	3.31955628246303e-05	0.000117188131811248	Up	3.21820211829312	4.30208607077532	4.25909284716852	5.71541678004383	5.49423330532194	6.88493049919211		Protein of unknown function DUF1639 family protein. (Os01t0688600-01);Protein of unknown function DUF1639 family protein. (Os01t0688600-02)
Os01g0689800	108.861785155984	0.458603444799726	-1.12468	0.000251184165374651	0.000767573307882623	Down	8.05292050798692	8.76308674683944	8.62825992949993	1.73410578034855	2.14276282754422	3.93708319617263	bem46	Alpha/beta hydrolase fold-1 domain containing protein. (Os01t0689800-01)
Os01g0692200	195.277465991508	4.54418725778035	2.18402228693429	4.85115228467839e-15	4.55521629579105e-14	Up	5.73258748026188	9.54066872138452	6.75078247611937	25.5576494105608	16.7560421312555	24.9234484070754		Conserved hypothetical protein. (Os01t0692200-01)
Os01g0692300	22.1890885553456	3.42554695763613	1.77633436181581	0.000677051660783583	0.00191356457604088	Up	0.484698568838422	0.484006409769292	0.220950359798654	0.814120168590121	0.905377174080162	1.04472752351241	PMI2	Protein of unknown function DUF827, plant domain containing protein. (Os01t0692300-01)
Os01g0692700	198.967715819274	2.20761289343096	1.14248721664088	3.93084044357989e-08	2.02329848271191e-07	Up	4.07655618250349	4.6397622226702	4.72068776596643	7.48524198033812	5.69735809120733	6.64996752307757	MBR2	Similar to Protein binding protein. (Os01t0692700-01)
Os01g0693400	853.057441306483	3.5628899792652	1.83304793426572	1.12954523453657e-38	4.41100336205635e-37	Up	21.9524819327315	23.8672306239463	22.1261679287998	55.3119037031725	50.197888349654	56.638658439758	Os01g0693400	RAV family protein, Regulation of carpel development, Control of seed size (Os01t0693400-01)
Os01g0693532	9.98190190504142	87.7178016941691	6.45479775180698	2.91275632801035e-06	1.18899303400704e-05	Up	0.0172809452961093	0	0	0.225756260388725	0.457291337337494	0.458432527414018		Conserved hypothetical protein. (Os01t0693532-01)
Os01g0693800	173.328967839235	0.442481973934866	-1.17631	8.1126897857976e-07	3.56975574969544e-06	Down	12.2170556260044	10.0972495531581	13.1794390707358	2.43498493582873	3.50799919615103	4.52319289870648		Similar to Threonine synthase, chloroplast precursor (EC 4.2.3.1) (TS). (Os01t0693800-01)
Os01g0693900	46.1339606511413	0.469562431886017	-1.09061	0.00187579210668176	0.00485167658899727	Down	4.89165006063668	4.46597914362991	5.14992376843924	1.47805049156982	1.37783191567833	1.69932602775514	Os01g0693900	Peptidyl-tRNA hydrolase family protein. (Os01t0693900-01);Peptidyl-tRNA hydrolase family protein. (Os01t0693900-02)
Os01g0694100	12.0345295096166	4.20956605022331	2.07367151845586	0.00318636055022295	0.00784557462361836	Up	0.103107683535761	0.132377713380067	0.100718030485694	0.302384789849125	0.481491741193271	0.170953885729221	XA21	Leucine-rich repeat domain containing protein. (Os01t0694100-01)
Os01g0694400	423.371477815806	12.3042438614799	3.62108409678651	4.63482411585493e-77	9.40415536514201e-75	Up	18.3606587582102	17.0478120524396	15.2343694864316	143.375865919219	162.20500328227	112.956628673495		Conserved hypothetical protein. (Os01t0694400-00)
Os01g0694500	10.9254748283753	189.158530412884	7.56345202831831	1.13115710545319e-07	5.51234857486134e-07	Up	0	0	0	0.304713735962768	1.27076231409031	1.42123212314062		Hypothetical protein. (Os01t0694500-01)
Os01g0695100	2737.37247792509	0.143332857889152	-2.80256	1.97221890438414e-47	1.26322144615245e-45	Down	138.991056384978	129.244792440678	147.900714853377	10.7849635671258	10.7127157970359	18.3499759940257	NMT3	Similar to Phosphoethanolamine N-methyltransferase. (Os01t0695100-01)
Os01g0695150	150.150368196156	0.220040094104101	-2.18416	9.38889188877588e-14	7.97011989914664e-13	Down	19.7717227397589	17.5170949665838	13.9509128951003	1.41316680010494	3.14314523419471	2.99918362361262	NMT1	Non-protein coding transcript. (Os01t0695150-00)
Os01g0696800	2.71127370410791	46.8322728855577	5.54943115216736	0.00330462322525438	0.00810581138564171	Up	0	0	0	0.192209045081265	0.374070014930298	0.0569201775435645	nep1	Peptidase A1 domain containing protein. (Os01t0696800-01);Peptidase aspartic, catalytic domain containing protein. (Os01t0696800-02)
Os01g0697100	26.6780913302908	3.99282689382801	1.99741052630869	5.44672123607587e-05	0.000185293254384736	Up	0.620891842065079	0.620005196328814	0.484137462289253	1.03677744626057	1.32255048260077	2.27561920238515	UGT88B1	UDP-glucuronosyl/UDP-glucosyltransferase family protein. (Os01t0697100-01)
Os01g0698000	695.218853109405	0.480725789482535	-1.05671	7.67482327687408e-17	8.24759249550006e-16	Down	60.950542094826	59.7298865673789	61.4753715136041	17.8990223948477	21.1443818141762	19.6012536951479		Conserved hypothetical protein. (Os01t0698000-02)
Os01g0698200	6.38141860133403	55.1158499136959	5.78439535567378	9.59037635655832e-05	0.000314779151567352	Up	0.0519064857789212	0	0	1.0655861793302	0.646380388861405	0.430308156199507	SSL10	Similar to strictosidine synthase 1. (Os01t0698200-00)
Os01g0699100	651.948940928409	4.1150747368471	2.04091863271241	5.46450781416542e-25	9.799301250186e-24	Up	12.8856870345055	16.0220751550304	15.8176038983503	48.4938095048606	32.5456392676915	41.728726985083	MAPKKK17	MAP kinase kinase kinase, Salt stress response, Seed dormancy control (Os01t0699100-01)
Os01g0699450	171.34973798243	5.98029027405303	2.58021551231188	9.45542587112719e-31	2.41717340661459e-29	Up	3.84947299008166	3.97653	2.87421905443731	13.1296580512105	15.5656413972319	14.4523	MAPKKK17	Hypothetical protein. (Os01t0699450-00)
Os01g0699500	1696.88668978121	4.37915481856295	2.13065245504856	3.65800299379007e-45	2.01989203076014e-43	Up	40.4967266343999	49.1340913405286	39.9787058446771	133.038681500887	121.015737703095	126.896825731146	MAPKKK17	Serine/threonine protein kinase domain containing protein. (Os01t0699500-01)
Os01g0699600	418.463836937421	5.10426725363228	2.35170386895307	7.57069357583927e-37	2.66582128765748e-35	Up	7.14397700510523	9.40023511578262	8.65031596748353	29.0261455106263	25.4840268162981	31.6478441406676	MAPKKK17	Mitogen-activated protein kinase kinase kinase (MAPKKK), Negative regulation of seed dormancy (Os01t0699600-01)
Os01g0700000	288.206921443854	0.36663947227193	-1.44757	8.75529707486865e-09	4.84984621281622e-08	Down	33.5973466580103	28.2619510020996	36.4728342370126	5.59680358257134	6.63748839459862	11.8091152053475		Conserved hypothetical protein. (Os01t0700000-01);Conserved hypothetical protein. (Os01t0700000-02)
Os01g0701900	382.734556123381	0.164470241110525	-2.6041	8.35124517340898e-32	2.29027768153555e-30	Down	28.8645381736939	26.109933772302	28.5711724124631	2.82262056531496	2.15474826764371	4.20774452984391	SFH6	Similar to Phosphatidylinositol transfer-like protein III. (Os01t0701900-01)
Os01g0702500	17621.8562004669	0.295115991367962	-1.76065	1.05259109639051e-54	9.42621316721312e-53	Down	3458.4750554275	3326.80984217727	3204.71191532464	627.61547397994	629.809449517354	716.836089300211	RAB25	Similar to Dehydrin Rab25. (Os01t0702500-01)
Os01g0703300	50.5984026193222	3.11858619404496	1.64089213385819	3.51826069658967e-05	0.000123642063500162	Up	2.01464093997991	1.81453222914069	0.945387287554751	2.43285	4.05833573511125	3.60228537768697	At4g11680	Zinc finger, RING/FYVE/PHD-type domain containing protein. (Os01t0703300-01);Similar to zinc finger (C3HC4-type RING finger) family protein. (Os01t0703300-02)
Os01g0703400	306.263000552823	0.207586641049257	-2.26821	2.17267276783958e-32	6.16227764993795e-31	Down	33.5598811860626	31.060893326039	42.200564919314	4.50190524658056	4.94066091148286	5.3327198168292	FPS	Similar to Farnesyl pyrophosphate synthetase (FPP synthetase) (FPS) (Farnesyl diphosphate synthetase) [Includes: Dimethylallyltranstransferase (EC 2.5.1.1); Geranyltranstransferase (EC 2.5.1.10)]. (Os01t0703400-01)
Os01g0703600	467.089962896143	0.28360508221515	-1.81804	1.85486859269854e-24	3.22849503402208e-23	Down	36.0782775326063	31.437740845028	40.5716735383642	5.73628850510217	8.68635667884805	6.03625073914082	AP1M2	Clathrin-associated adaptor protein complex 1 medium subunit mu1 (AP1M1), Regulation of vesicular trafficking, Disease resistance (Os01t0703600-01);Similar to clathrin adaptor complexes medium subunit family protein. (Os01t0703600-02)
Os01g0703800	37.7996599200331	0.422110841377127	-1.24431	0.00285553577442033	0.00709968898841524	Down	3.5091956939162	2.45292914551499	2.47221820236513	0.535835741975275	0.993165113615571	0.846297059663003	AP1M2	Hypothetical protein. (Os01t0703800-00)
Os01g0704250	9.90669461842874	8.29981809906075	3.05307971833201	0.000658747054247629	0.00186566627713648	Up	0.0633375770291106	0.442729908082225	0.144362510362828	1.4184595596559	0.690138162377022	1.5752179470764		Non-protein coding transcript. (Os01t0704250-00)
Os01g0704300	147.41734172666	2.27150994199682	1.18365161982922	9.95567251840502e-09	5.47713003643386e-08	Up	6.91841226010285	6.85988099336195	8.05098615485003	9.45639706437264	12.2101367189781	11.4708178710179	At1g23390	Conserved hypothetical protein. (Os01t0704300-01)
Os01g0704700	110.390788952234	0.405847830337759	-1.30099	1.69553073510556e-06	7.14743923857153e-06	Down	5.31965327767891	5.33437627439505	6.77565041698968	1.50169985102349	1.21772990585954	2.00118885901379	CLC-E	Similar to Chloride channel protein CLC-f (AtCLC-f). Splice isoform 2. (Os01t0704700-01)
Os01g0705100	44.4109796782372	9.04301182153618	3.17680334966794	1.24470890450474e-14	1.13712937229865e-13	Up	1.25267652346463	0.750532606082249	1.71310178963889	6.07836189082175	7.6696624140566	8.44627973795334	Os01g0705100	Similar to Germin-like protein. (Os01t0705100-00)
Os01g0705200	18027.7291293825	0.245546043924809	-2.02593	6.80333818011336e-47	4.20893085918953e-45	Down	2724.60879469433	2708.07234611098	2593.4079229926	484.914124464108	377.151391446356	453.657549347972	LEA14	Late embryogenesis abundant protein repeat containing protein. (Os01t0705200-01)
Os01g0705300	183.662939467624	0.414317284976372	-1.27119	1.55212176960835e-09	9.26070597268891e-09	Down	22.2424059875019	19.8467611713351	21.4137723704862	5.33835538563994	5.14347439351854	7.11397641540539	PTAC7	Similar to PDE225/PTAC7. (Os01t0705300-01);Similar to predicted protein. (Os01t0705300-02)
Os01g0705700	53.7442965286314	4.2261897915201	2.07935755788727	1.09793733333692e-08	6.01068900505109e-08	Up	0.598170447030863	1.16618886493326	1.13615265229967	2.49849096262448	2.88201058929551	2.83364117816674	MTB2	Similar to Transcription factor ICE1 (Inducer of CBF expression 1) (Basic helix- loop-helix protein 116) (bHLH116) (AtbHLH116). (Os01t0705700-01)
Os01g0706600	626.042755319032	4.32472071801833	2.11260696934138	3.70659818504361e-35	1.19099608348882e-33	Up	34.5348908656943	40.8717918385147	30.4026978874326	97.5296316355516	100.687626505443	109.822731534419		Conserved hypothetical protein. (Os01t0706600-00)
Os01g0707500	39.475092262821	0.10902392930173	-3.19728	3.11401111450118e-09	1.80525539435068e-08	Down	3.60727766785661	3.41395562222226	2.39294304426636	0.351679523107937	0.0838071994154113	0.267802096064564	LF	Similar to Transcription factor LAX PANICLE. (Os01t0707500-01);Similar to Transcription factor LAX PANICLE. (Os01t0707500-02);Non-protein coding transcript. (Os01t0707500-03)
Os01g0708201	18.7358890735851	3.57397331977935	1.83752886449533	0.00253753814479683	0.00638178636311694	Up	0.548808212644449	0.58716911115614	0.446740730955901	1.46317687539841	1.8305870192198	0.519960676086414	NMT1	Hypothetical gene. (Os01t0708201-00)
Os01g0708400	1855.73946231457	5.29228707467758	2.40389132125012	2.57789372424784e-60	2.86580790839276e-58	Up	167.232315882528	185.074517636191	144.445628171825	594.234260375441	579.656304174848	592.498341677293		Non-protein coding transcript. (Os01t0708400-01)
Os01g0708600	144.436032781402	0.455261108431083	-1.13523	1.5162155973831e-07	7.2908511034257e-07	Down	20.1232326657916	19.0168734649218	23.4393994866133	6.16050191637339	6.12641953023875	6.73606713704741	trs31	TRAPP I complex, Trs31 domain containing protein. (Os01t0708600-01)
Os01g0708900	598.86941055656	3.13872248603846	1.65017747692414	5.64525650231419e-25	1.01171783455618e-23	Up	16.1109442609092	16.8727149561266	18.2383460493875	38.9342279640235	38.7573244855457	29.7920497831724	COAC1	Mitochondrial substrate carrier family protein. (Os01t0708900-01)
Os01g0709400	299.378252112427	2.89873486274127	1.53542338110496	4.43703153341158e-20	5.8705184652046e-19	Up	6.61691020761163	7.25414881503073	7.57290251663547	11.9810944824082	15.3402338790097	14.3322277615612		Survival protein SurE family protein. (Os01t0709400-01)
Os01g0709500	247.123783877424	2.4160792788707	1.27266779462868	3.86966853981568e-05	0.000135014950315959	Up	6.55297098140019	5.30429252647296	5.96870009269826	7.13393759160565	6.18202644036535	15.4331128676573		Conserved hypothetical protein. (Os01t0709500-01);Conserved hypothetical protein. (Os01t0709500-02);Similar to Serine/threonine-protein kinase PBS1 (EC 2.7.1.37) (AvrPphB susceptible protein 1). (Os01t0709500-03);Similar to Protein kinase. (Os01t0709500-04)
Os01g0710100	44.4098687973313	9.01439765467162	3.17223109347115	4.53132071167638e-16	4.60189956070319e-15	Up	0.657823847600368	0.707414036253466	0.865008758233284	4.43852209608065	4.17463671702028	4.78221462927502	A70	Hypothetical conserved gene. (Os01t0710100-00)
Os01g0711200	56.5099454939362	2.62510342975266	1.39237426645556	0.00104623298766389	0.00285224562032018	Up	0.95372967725936	1.95486008262741	0.915281454838234	1.49887682765657	2.34406423298136	2.99614028045876	At1g68400	Tyrosine protein kinase domain containing protein. (Os01t0711200-01)
Os01g0711400	239.782416395093	0.161824109032202	-2.6275	7.96847975940757e-31	2.04425676586393e-29	Down	31.2958064897588	30.6346291193639	35.178480305348	4.25418368355096	2.51336873192065	3.77946142651523	GDCSP	Similar to Victorin binding protein. (Os01t0711400-01)
Os01g0711600	36.6377853908473	2.48227484527016	1.31166286404023	0.00044038220407233	0.00128794372050788	Up	1.68804413552176	1.68563357536621	1.98203700706859	2.48208970133375	3.34422666705381	3.05323551266351	RTE1	Protein of unknown function DUF778 family protein. (Os01t0711600-01)
Os01g0711900	238.358302226284	4.45086678802842	2.15408632237483	2.23181641621277e-20	3.02316308666729e-19	Up	15.692870733513	17.8354589082732	10.8245442751908	39.8844329480168	44.1944833180995	49.2991287172921		Conserved hypothetical protein. (Os01t0711900-01)
Os01g0712600	74.3315530178165	0.485352282580898	-1.0429	0.00263062619299504	0.00659096957426205	Down	10.3716928372098	8.13337049730503	10.6846265466043	2.29651846586701	2.28030503606901	4.85774072383227		Similar to methyltransferase. (Os01t0712600-00)
Os01g0712700	132.495611215225	2.16016801176063	1.11114352549404	6.85443919532849e-06	2.66597256370585e-05	Up	5.58367102957287	5.37070856136788	6.12936091886458	8.65831985400543	10.0336078898076	5.99034084073918	CDA1	CMP/dCMP deaminase, zinc-binding domain containing protein. (Os01t0712700-01)
Os01g0713900	22.1674531141564	9.01341613497324	3.17207399914798	4.77434617252898e-09	2.7204959582861e-08	Up	0.311438914673527	0.23324563034324	0.310558853439371	1.88899368153991	1.63615035930543	1.61365558574815	XI-K	Similar to Myosin. (Os01t0713900-01)
Os01g0714100	57.1976067292511	0.160401553908511	-2.64024	1.41985754986755e-10	9.35873848464494e-10	Down	6.09311590539593	5.72007859975306	5.98754023563109	0.885198333614818	0.795110633677087	0.24197522725316	PMIR1	Conserved hypothetical protein. (Os01t0714100-01)
Os01g0714600	31.7895798310134	4.72842888314102	2.2413608983578	3.29533924176227e-06	1.33632799580339e-05	Up	0.667764385657356	0.833513506261135	1.58542243611694	4.05024114146563	2.42536215011076	3.13695920227257		Similar to cDNA clone:J023088C01, full insert sequence. (Os01t0714600-01)
Os01g0714900	53.5599492471844	0.328902538112653	-1.60427	6.40576941395342e-06	2.50118960497724e-05	Down	8.23133365116488	7.53933811245764	6.92227686900913	1.16538428071763	2.03238788431271	1.78831389627807		Similar to RAB7A. (Os01t0714900-01)
Os01g0715500	63.1422199456653	3.0589745752586	1.61304811595111	2.69928407658313e-06	1.10636710668257e-05	Up	3.34521571607032	3.98009715346647	3.65007483587833	4.78192806096117	7.86613103906999	9.91274	VDAC4	Similar to voltage-dependent anion channel protein2. (Os01t0715500-00)
Os01g0718000	40.0244369867098	4.05356871951327	2.01919260105983	4.12086822180776e-07	1.87998414238604e-06	Up	2.13960807657463	2.3830779828159	1.87565889376521	7.37184822244524	4.86766895757891	5.18480496059598	SAP2	Zinc finger, AN1-type domain containing protein. (Os01t0718000-01)
Os01g0719100	4510.3205070089	0.31351269045889	-1.6734	3.88793934017217e-49	2.69232839988295e-47	Down	276.537427666123	270.859340785037	270.367147314223	54.2169454556758	54.579295603588	62.8402645417303	RZFP34	Similar to RING finger and CHY zinc finger domain-containing protein 1. (Os01t0719100-01);Similar to PGPD14 protein. (Os01t0719100-02);Hypothetical gene. (Os01t0719100-03);RING zinc-finger protein, Stomata opening (Os01t0719100-04)
Os01g0719125	738.526107888075	0.398771152935026	-1.32637	5.73447900561353e-11	3.9048558635972e-10	Down	42.416728756057	41.2038986640871	27.5180774586612	9.05267200016682	9.77913741836736	11.0185639517634	RZFP34	Hypothetical protein. (Os01t0719125-00)
Os01g0719150	31.0031554561823	8.21757906678754	3.03871343249981	5.97392827150768e-10	3.70529133813158e-09	Up	1.34673414638689	0.480289636998026	1.42514867312109	6.10389452149992	6.58844720592008	4.94428477358792		Conserved hypothetical protein. (Os01t0719150-01)
Os01g0719200	25.3021961126401	4.97538293435796	2.31480756811629	6.11036814557464e-06	2.39196346119601e-05	Up	1.64476095255966	1.3437918013409	3.40802743296862	6.13913310744086	8.61168991552684	6.19780713040669		Conserved hypothetical protein. (Os01t0719200-01)
Os01g0719300	367.814519663619	0.176515479064299	-2.50213	4.59469356154381e-40	1.89907455396287e-38	Down	19.5066645377003	21.9663187008213	20.6048415539247	2.39948492866476	2.15769191281809	2.79789246194895	SULTR3	Similar to Sulfate transporter 3.1 (AST12) (AtST1). (Os01t0719300-01)
Os01g0719600	13.3150344878771	4.50565246573108	2.1717360385395	0.00170020706947331	0.00443269908534173	Up	0.458829191734139	0.458173974643233	0.672292853492008	0.733970353542877	1.53045589165004	2.49959002919797	NAKR2	Heavy metal transport/detoxification protein domain containing protein. (Os01t0719600-01)
Os01g0719700	8.90514786147899	41.1077757187003	5.36133940679371	6.06461214593836e-05	0.000204847344315926	Up	0	0	0.213072361895385	0.523395111149978	2.61928769516226	2.32494854543614	HCF101	Similar to HCF101 (HIGH-CHLOROPHYLL-FLUORESCENCE 101); ATP binding. (Os01t0719700-00)
Os01g0719900	18.3641269397253	315.651374619023	8.30218822363098	2.37454719223501e-10	1.52799926331113e-09	Up	0	0	0	1.79752331787929	1.42035115124356	2.94172895991785	At4g10955	Similar to predicted protein. (Os01t0719900-00)
Os01g0720400	209.022099547352	3.08430695196511	1.62494635022097	8.06240032834283e-12	5.89840003849892e-11	Up	9.17300854227965	8.54583717380015	8.23456882974151	15.6847240399526	14.1989204784114	23.7055980871842	At1g17710	HAD-superfamily subfamily IB hydrolase, hypothetical 1 protein. (Os01t0720400-01)
Os01g0720500	13.0968425696247	40.4649349510208	5.33860037116531	2.70780913445895e-07	1.26333947638409e-06	Up	0.0533305993906419	0	0.121554053191028	1.09482175094854	1.4942577863603	1.94530226450683	CAB2R	Similar to Type I chlorophyll a/b-binding protein b (Fragment). (Os01t0720500-01);Non-protein coding transcript. (Os01t0720500-02)
Os01g0720700	304.007694035677	4.42465311064159	2.14556435346134	6.16681094475507e-36	2.09519929229588e-34	Up	27.5181159370559	32.6415068325712	32.3107216241064	93.374926634153	92.4190090310802	88.2090980975266		Similar to satase isoform I. (Os01t0720700-00)
Os01g0720800	36.9783802453349	0.363033796146174	-1.46182	0.000260353847757045	0.00079367166344512	Down	3.16687885145553	3.16235648630161	3.12785439119461	0.722363664639577	0.876365920478758	0.700096865367287	RGA3	Hypothetical conserved gene. (Os01t0720800-01)
Os01g0721000	31.4143877656425	0.186047770386227	-2.42625	4.2365325501269e-06	1.69519741752789e-05	Down	3.12389133030875	3.01428101446482	3.12006396929873	0.0655058638487831	0.546364494320895	0.523764871568366	RPPL1	NB-ARC domain containing protein. (Os01t0721000-01)
Os01g0721400	24.2191603485132	0.105646818565608	-3.24268	2.36879700704284e-06	9.78929570707135e-06	Down	1.80834387513423	1.96143062153685	3.02019466508516	0.290935888664673	0.194128623424636	0	RGA3	NB-ARC domain containing protein. (Os01t0721400-01)
Os01g0721500	123.776977423042	4.04867776280691	2.01745082244128	3.68561130725943e-12	2.76254229088433e-11	Up	1.85379311022786	1.41669325812505	1.31500682677818	4.76588132250157	4.88787210496554	2.79134258585954	RGA3	NB-ARC domain containing protein. (Os01t0721500-01)
Os01g0722800	141.925444528632	0.414432195303615	-1.27079	5.04110586935584e-08	2.56250327258864e-07	Down	25.2292107134371	19.0150181601936	24.3646946605654	5.77330339067263	5.77840419579088	7.40864701124956	At5g16450	Dimethylmenaquinone methyltransferase family protein. (Os01t0722800-00)
Os01g0723000	7.68615105520911	132.747064688235	7.05253615018987	9.13961398970004e-07	3.99142321331517e-06	Up	0	0	0	0.257128813333806	0.459564269140724	0.293703346277512	LOS1	Similar to Elongation factor EF-2 (Fragment). (Os01t0723000-01)
Os01g0723500	19.5054245298329	17.5003383590374	4.12931091089846	3.42277221740819e-10	2.17027394860355e-09	Up	0.1398770311561	0.139677284010344	0.212543646357183	1.82733727391568	2.10474606770069	1.77803757246506	Os01g0723500	Transcriptional factor B3 family protein. (Os01t0723500-00)
Os01g0723700	9.05348113646508	7.64584637177331	2.93467621234789	0.00030823030622895	0.00092734366810794	Up	0.0808468175774951	0.0605485250514543	0.0691014526118235	0.264043356539268	0.377538061475521	0.435646507653255	Os01g0723700	Transcriptional factor B3 family protein. (Os01t0723700-01)
Os01g0724450	7.92566551105846	69.0911612048185	6.11042925410293	1.89320678746447e-05	6.91308770932312e-05	Up	0	0.0145226897461735	0	0.271420065379633	0.339574836640618	0.144679460567388	ABCG38	Hypothetical gene. (Os01t0724450-01)
Os01g0725600	55.1239161896025	0.316413310936422	-1.66012	2.84468941489222e-06	1.16235267389238e-05	Down	4.19379903314865	3.87011425917219	3.92237903348567	0.809664576766129	0.630295499759415	1.10294890975385	UVR8	Regulator of chromosome condensation, RCC1 domain containing protein. (Os01t0725600-01)
Os01g0725900	444.074750082292	4.68349950163247	2.22758691164336	3.54681682167109e-29	8.35315666240151e-28	Up	14.5492429736479	19.6857574612076	14.2120455732612	43.4915021410323	51.8633596534279	57.7486046191873	AGP31	Similar to arabinogalactan protein. (Os01t0725900-01)
Os01g0726001	411.994446102338	7.85160886892402	2.9729883061563	1.01480656881256e-64	1.32038621498191e-62	Up	13.2831678482259	13.9274091850314	10.880340895166	67.3977195042686	71.4633493324424	62.3545036546677		Hypothetical gene. (Os01t0726001-00)
Os01g0726100	10.9322586532279	19.649656448928	4.29643218377019	2.18294929830434e-05	7.89010038494533e-05	Up	0	0.280049479881436	0	1.25614826675995	1.30964384758113	1.30197118544424	AGP31	Pollen Ole e 1 allergen and extensin domain containing protein. (Os01t0726100-01)
Os01g0727500	2738.04089902398	4.46225834494798	2.15777404163805	3.15440123155309e-77	6.44541913616289e-75	Up	38.5781450973626	41.1266153953849	40.0304567011444	123.449517565199	117.771475729075	116.398374680581	At1g17350	A member of S40 gene family, Leaf senescence (Os01t0727500-02)
Os01g0727600	12.3577875037283	5.86245871444512	2.55150585768345	0.000235021550156426	0.000721526851950978	Up	0.381913574227022	0.457641832976981	0.522287130987468	1.85315911305541	1.1889720567471	2.27958369576909		Conserved hypothetical protein. (Os01t0727600-01)
Os01g0727700	1307.52240453868	7.29242460735124	2.8663985659143	1.82280380355873e-58	1.87548412625024e-56	Up	81.4809138671768	105.415716036098	78.2576044812313	453.964370587247	383.424032394555	461.650237540147		Hypothetical conserved gene. (Os01t0727700-00)
Os01g0727820	15.0367746778335	4.47110062473102	2.16063001494046	0.000538152750060085	0.00155059603207481	Up	0.28793075596094	0.223626344036992	0.364593173163783	1.07471254945552	0.995983402814253	0.530436614793036	SBT5.6	Hypothetical protein. (Os01t0727820-00)
Os01g0728250	17.5817517198796	22.9160115336694	4.51828406388127	1.97742807939283e-09	1.16710894474335e-08	Up	0.265064781610855	0.0882287546334932	0.30207515883131	2.63830513708202	3.30079515189727	3.95532782322318		Conserved hypothetical protein. (Os01t0728250-01)
Os01g0728300	62.9797544282487	0.193594167000186	-2.36889	6.04911748913233e-10	3.74712092116086e-09	Down	4.00533909863155	4.32173639410737	5.82062482173444	0.301008347184966	0.753185732085285	0.75768709392039	CYP72A14	Similar to Cytochrome P450 monooxygenase CYP72A5 (Fragment). (Os01t0728300-01)
Os01g0729200	189.675785774003	3.28486676314651	1.71583485485627	1.78606593420251e-14	1.6124051985341e-13	Up	4.96968645958891	4.60811896051758	6.06813448785818	10.9972300243263	14.3112403571003	9.00492980073018		Conserved hypothetical protein. (Os01t0729200-01)
Os01g0729500	1527.48720841614	7.00476052719817	2.80833572986678	2.36429531331475e-82	5.62295315703504e-80	Up	51.222843171312	59.1550025602251	48.4694967427771	260.801202270864	246.424782170909	239.673655246932		Conserved hypothetical protein. (Os01t0729500-01)
Os01g0729600	2633.97692984482	3.60433169825518	1.84973178512695	4.17734855542816e-31	1.09096101112285e-29	Up	48.8395084940107	60.2450034743656	48.2207214537767	139.610531078156	119.006513447171	121.672920755224		Pyridoxal phosphate-dependent transferase, major region, subdomain 1 domain containing protein. (Os01t0729600-01)
Os01g0729700	339.759984854995	2.3287504304781	1.21955603585443	1.14382762024792e-12	8.92634706871799e-12	Up	13.2793916591312	13.8718602855324	11.4264936070619	17.9979695654913	21.7429329888639	20.684939360251		Hypothetical protein. (Os01t0729700-01)
Os01g0730400	184.958590915829	186.979994463707	7.54674010998414	6.60657505229991e-06	2.57509101481034e-05	Up	0	0	0.277433711133938	8.98561913950284	12.7998204834609	11.3465075221751		Conserved hypothetical protein. (Os01t0730400-01)
Os01g0733600	205.874161062796	0.488473999752077	-1.03365	9.51656098294679e-07	4.14350265486496e-06	Down	11.2602157554255	9.25851851022298	11.1987529829245	4.18565811406527	3.0952288145047	3.06687224041125	ATR3	Flavoprotein pyridine nucleotide cytochrome reductase domain containing protein. (Os01t0733600-01)
Os01g0734000	4.72050098778025	0.0298164766803415	-5.06775	0.00166468681338569	0.00434555896449714	Down	0.451364761568662	0.400640181182695	1.54316331139625	0	0	0	WRKY56	Similar to WRKY DNA binding protein. (Os01t0734000-01)
Os01g0734150	53.0794505225554	4.51450875796944	2.17456901074071	2.99125477209473e-08	1.55623556055816e-07	Up	1.54938971778568	1.77470321163345	0.986730012221271	2.97662458119652	4.46888171434111	5.74226580114511	RBOHF	Hypothetical gene. (Os01t0734150-00)
Os01g0734200	1503.53773280659	3.28495795447218	1.71587490501863	2.07486339622033e-28	4.63450049586859e-27	Up	17.0700338426349	20.6747329668763	16.692343352154	39.6674479006106	37.0772125623596	43.3534446545067	RBOHF	Plasma membrane NADPH oxidase, Developmental regulation, Drought-stress response (Os01t0734200-01)
Os01g0734600	46.1558282833058	0.316545191190576	-1.65952	9.83214323650361e-05	0.000322204242158519	Down	3.50968354198447	3.25872977517962	3.9646470964472	0.459650103074367	0.527147742035659	1.27611867185326	RhGT1	UDP-glucuronosyl/UDP-glucosyltransferase family protein. (Os01t0734600-01)
Os01g0734800	29.6082372389974	4.45260471351579	2.15464954010703	7.9999778618158e-06	3.08423276189989e-05	Up	0.348748525936442	0.474887053904685	0.903280611803411	1.83423787265215	1.8753392778074	1.36672453300892	RhGT1	UDP-glucuronosyl/UDP-glucosyltransferase family protein. (Os01t0734800-01);UDP-glucuronosyl/UDP-glucosyltransferase family protein. (Os01t0734800-02)
Os01g0736300	55.7878060026703	0.438105910241199	-1.19065	0.00178001745204564	0.00462498489935561	Down	4.07943999417759	3.73695212059493	5.26379213174032	0.629201060652785	1.8367911618288	1.34157317980669	RhGT1	Flavone 7-O-glucosyltransferase, UDP-dependent glucosyltransferase, UV-B tolerance (Os01t0736300-01)
Os01g0736900	1820.64918853251	0.472409650251519	-1.08189	3.37625750822985e-23	5.44233953340495e-22	Down	169.835120350845	173.801583855602	177.828117230737	53.2368728236915	58.9834309903797	52.8023208322104	RTNLB1	Reticulon family protein. (Os01t0736900-01);Similar to seed maturation protein. (Os01t0736900-02)
Os01g0737100	99.4717063506899	4.35160964586227	2.12154914775629	1.05390816149375e-13	8.92040411486033e-13	Up	4.79472738291635	3.62326085694879	3.47050793590638	13.1805327473389	9.17804429735879	12.2468668896836		Conserved hypothetical protein. (Os01t0737100-01)
Os01g0737300	14.8276683678396	0.173860753843926	-2.524	0.00212623279958443	0.00543356039104653	Down	1.22665653633035	2.61684217254196	3.17711756238667	0.104057781741984	0.607540024248813	0.0924460252487961	ZDP	Similar to Phosphoesterase. (Os01t0737300-00)
Os01g0737800	362.177558831932	0.380008749535828	-1.3959	2.1713830282254e-17	2.42691365808783e-16	Down	19.0536259399307	17.9255435161157	17.0203932420765	4.73604978436154	4.43587486234213	4.58692615978925	FTB	Similar to Farnesyltransferase beta subunit. (Os01t0737800-01);Similar to Protein farnesyltransferase beta subunit (EC 2.5.1.58) (CAAX farnesyltransferase beta subunit) (RAS proteins prenyltransferase beta) (FTase-beta). (Os01t0737800-02)
Os01g0738400	3498.63192728007	2.21424788739998	1.14681674240113	1.17007769662709e-08	6.38394215262037e-08	Up	188.036105986393	208.451404974839	225.929545133031	330.46695887408	387.537957579265	205.197531345356	Os01g0738400	Similar to Zn-finger transcription factor. (Os01t0738400-01)
Os01g0738600	343.184827699653	0.424934970743418	-1.23469	2.00006342740543e-11	1.4123105462684e-10	Down	19.771376789963	17.7526267125335	17.8037202850013	5.10439360454572	6.42220909796569	4.22735298845338	EPSIN1	ENTH/VHS domain containing protein. (Os01t0738600-01);Similar to B0403H10-OSIGBa0105A11.1 protein. (Os01t0738600-02);Hypothetical conserved gene. (Os01t0738600-03)
Os01g0739000	185.942461480465	0.265578325831356	-1.91279	1.33002375512014e-17	1.50921545775561e-16	Down	13.1793310207981	12.627355660656	15.2757269502322	1.78309181934145	3.06192903547133	2.42276791594203	MPP	Similar to Mitochondrial processing peptidase. (Os01t0739000-01)
Os01g0740350	8.49551557625555	74.5779447027767	6.22067713324362	0.000144349861596098	0.000460557646163492	Up	0.0386098928465126	0	0	0	0.841401321254178	1.34432983702547		Hypothetical gene. (Os01t0740350-00)
Os01g0740400	9.90677975170931	7.57857983419196	2.92192752410519	0.000173605163839007	0.000546329048675573	Up	0.153807485827854	0.115190884289568	0.17528326633413	0.645853858165287	0.957665896730539	0.63753704997635		Protein of unknown function DUF1005 family protein. (Os01t0740400-01)
Os01g0740500	65.1278428143829	23.4845825582631	4.55364204460501	8.56257692654706e-14	7.29427978637002e-13	Up	0.143802151928338	0.0717983998165417	0.437015762662983	1.83388567644004	1.86535156862108	6.23880962995989	LAMP1	Similar to glutamate carboxypeptidase 2. (Os01t0740500-00)
Os01g0740700	2030.8545443095	9.34685085749843	3.22448037381944	1.32082950217992e-14	1.20363907053236e-13	Up	13.2387021354212	14.2654306706699	21.2527665631893	70.6312558707913	75.4826351161145	157.535264063519		Hypothetical protein. (Os01t0740700-01)
Os01g0740800	273.784345790969	12.7150161421269	3.66846138846486	1.28033748545845e-25	2.41383964526166e-24	Up	2.37941242945124	3.06721882378202	3.1060652172079	15.6632916072005	15.8252819494742	41.3876527174286		Conserved hypothetical protein. (Os01t0740800-01)
Os01g0742100	14.8796631731674	9.23854984951315	3.20766641342651	1.18258634608122e-05	4.46083500150113e-05	Up	0.278274404013652	0.158786870116132	0.135912518571492	0.816097736778986	2.04204693018468	0.725029793224162		Hypothetical protein. (Os01t0742100-01)
Os01g0742200	13.2249090995819	0.0838554112977942	-3.57595	0.000139765623136886	0.000446815728880207	Down	0.67107670899891	0.670118398287722	1.05719254350089	0.0368355803015216	0	0.0981753482421564	LOS1	Similar to Elongation factor EF-2 (Fragment). (Os01t0742200-01)
Os01g0742766	37.705154675215	2.59003757423916	1.3729730275548	0.000257544691082859	0.000785768581679197	Up	6.16316849544599	4.05287607284414	5.48192572684446	8.97727294644443	8.65761892840965	9.47091039468866		Hypothetical conserved gene. (Os01t0742766-01)
Os01g0743100	62.5334533391098	0.249816890992972	-2.00106	4.5583362123381e-05	0.000157246611819035	Down	6.13001781634594	8.09034197050637	6.93708519378488	0.8000183828224	0.400362605876513	2.34545759724379		IQ motif, EF-hand binding site domain containing protein. (Os01t0743100-00)
Os01g0743400	210.452222935504	2.03818227844961	1.02728308018671	4.86044353149314e-07	2.19871794615331e-06	Up	8.08385362133386	8.36060649541045	8.34890356826254	9.42915392302202	14.3247536081457	10.1720219971259	OVA4	Similar to Tryptophanyl-tRNA synthetase (Fragment). (Os01t0743400-01);Similar to predicted protein. (Os01t0743400-02)
Os01g0743500	5765.89617986302	0.139839309247222	-2.83816	1.95404284993605e-123	1.41741383227236e-120	Down	467.31234862212	433.391492461071	475.635834477295	40.0332313191124	39.7099309697227	48.8918011635148	ME1	Cytosolic NADP malic enzyme. (Os01t0743500-01)
Os01g0743666	99.2805537851676	0.0564326531718385	-4.14733	6.95693994344173e-24	1.17153576586745e-22	Down	38.1294858290487	41.483	29.3712911219403	1.0981463188011	1.46548873132252	1.56096754115295	ME6	Non-protein coding transcript. (Os01t0743666-00)
Os01g0743732	16.7919489414502	4.46300338335003	2.15801490028021	0.000495724728516117	0.00143719554335483	Up	0.416325284755602	1.08089998660294	1.04380278910789	2.17553004841365	3.4994766916902	1.93276372433007		Conserved hypothetical protein. (Os01t0743732-00)
Os01g0744700	2.98577317384896	51.5551223965161	5.6880438724111	0.00137940817606167	0.00365912673509137	Up	0	0	0	0.393280064826713	0.656045890003257	1.04818240964336		Protein of unknown function DUF1677, plant domain containing protein. (Os01t0744700-00)
Os01g0745400	19.3573046214737	2.81819864662267	1.4947733066074	0.00395246597485821	0.00951392071183931	Up	1.54602482326331	1.90008254704367	2.5750738926534	3.10724439404228	4.44284241964231	3.74640442827874		Sec34-like protein family protein. (Os01t0745400-01)
Os01g0746400	121.902435443899	3.25096354822347	1.70086737974649	2.12400259943678e-12	1.62178777428048e-11	Up	3.03279579365122	3.35764586931532	2.93030569280337	7.25958201535391	5.84974251919571	7.2146824336271	CCD8B	Carotenoid cleavage dioxygenase 8, Control of lateral bud outgrowth, Regulation of tillering, Strigolactones biosynthesis (Os01t0746400-01)
Os01g0747300	111.142009356846	9.74365225496748	3.28446264525304	6.88618214468744e-30	1.68325673907419e-28	Up	0.88467591652235	0.634952793277037	1.35477029710285	5.5206761429635	6.28295052331467	6.6922942633025		Similar to Plant-specific domain TIGR01615 family protein. (Os01t0747300-01)
Os01g0747400	391.587036030087	2.55034764742043	1.35069391964251	6.26307311382307e-14	5.39718046918848e-13	Up	6.9204307368143	8.51516468702209	7.91113141167335	14.3548718454851	14.240821298156	11.3320696149616	HT1	Protein kinase, core domain containing protein. (Os01t0747400-01)
Os01g0748150	2669.98076585147	0.156417752101265	-2.67652	5.22673784284994e-86	1.41732521972235e-83	Down	443.410464384604	376.948531296136	453.360152186579	49.7508968706896	44.5214393702334	38.5822347878003	ENODL1	Cupredoxin domain containing protein. (Os01t0748150-01)
Os01g0748300	26.8635672458911	2.57721860825764	1.36581491658163	0.00301482537286509	0.00745991845895894	Up	3.34988291623226	2.99905447102538	2.23791473544015	3.4492595849556	6.29326807905276	5.17110481806637		Protein of unknown function DUF584 domain containing protein. (Os01t0748300-00)
Os01g0748500	6.32719134253973	8.8796177354438	3.15049757037604	0.00325185629610049	0.00799056660157144	Up	0.0750605107269087	0.0749533228444323	0.0855410347689195	0.840498673830724	0.175258597445943	0.373353920878294	At4g18970	Similar to anther-specific proline-rich protein APG. (Os01t0748500-01)
Os01g0749100	231.493026906003	0.127600602186851	-2.97029	3.04700426303435e-35	9.88913072616798e-34	Down	22.4040577526098	22.7972643712664	21.2022475998306	2.50627	1.52956660873798	1.68352752894975		Protein of unknown function DUF616 family protein. (Os01t0749100-01)
Os01g0749900	80.4132462339894	0.367965763003242	-1.44236	3.30424832914496e-07	1.5278528329903e-06	Down	4.72092895330152	4.71418737410195	5.43826450875634	1.23823578581702	1.11221903941249	1.3116119861125	At1g06470	Protein of unknown function DUF250 domain containing protein. (Os01t0749900-01)
Os01g0750100	257.802109766199	0.39053143890089	-1.35649	4.63500516778068e-14	4.04465187798967e-13	Down	26.6375413864347	26.6430368284418	26.6802685915338	7.40403710598937	6.44693201071453	7.08381074215021	WRKY69	Similar to WRKY transcription factor-like (WRKY transcription factor 13) (WRKY13). (Os01t0750100-01);Similar to WRKY13 transcription factor. (Os01t0750100-02);Transcriptional repressor, Regulation of abiotic and biotic stress signaling pathway (Os01t0750100-03)
Os01g0750300	1732.11159909605	4.40860763843158	2.14032308428468	3.75192445546152e-31	9.83397362919746e-30	Up	14.3165616543321	20.7692170897219	16.2784267861165	55.8080434089406	45.1787395371573	50.984690760501	CESA4	Cellulose synthase catalytic subunit, Secondary cell wall formation (Os01t0750300-01);Similar to cDNA clone:J023093O20, full insert sequence. (Os01t0750300-02);Similar to cDNA clone:J023093O20, full insert sequence. (Os01t0750300-03)
Os01g0750500	52.0572500615504	4.81591351329846	2.2678094836558	1.80731903892097e-07	8.61214680806242e-07	Up	1.17847617190053	2.15745435546291	0.951308702870031	3.84886892711509	3.66882806081961	6.51309627362598	JLP2	Protein of unknown function DUF814 domain containing protein. (Os01t0750500-01)
Os01g0750600	2605.71593311592	4.27942883381045	2.09741825606176	8.86796450631402e-28	1.91020037231404e-26	Up	33.9649761172309	48.0483374083667	33.3946424815683	125.044392257387	100.482286057577	106.397885763116	PERK1	Protein kinase-like domain containing protein. (Os01t0750600-01)
Os01g0750666	314.44056071779	6.10198481163162	2.6092785889282	7.40225293650508e-26	1.41953978157763e-24	Up	6.8996296442286	8.95202296596853	4.49314790787887	26.7166838376765	28.1284455023774	29.2606679883234	PERK6	Hypothetical protein. (Os01t0750666-00)
Os01g0751600	2947.15993982597	3.99976039539892	1.99991357831916	9.10132766604193e-47	5.57120300063727e-45	Up	65.7352693366067	78.0737556423614	67.426495100887	187.101787956371	177.526313541335	202.21213775219	At4g10955	Class III lipase, Regulation of tillering, plant height, and spikelet fertility (Os01t0751600-01)
Os01g0752100	367.66593423712	2.10145263235902	1.07138693789321	2.03852155144877e-07	9.63788541881799e-07	Up	13.5426553420902	14.2784251888818	12.417376539227	21.168779099133	21.6155119916622	13.9624501365857	At1g80470	Cyclin-like F-box domain containing protein. (Os01t0752100-01)
Os01g0752350	86.0180829959617	2.2697215349265	1.18251530860706	0.000165132808068397	0.000521249828775517	Up	8.26991537197459	8.42663854134261	5.09699072890315	12.5990918971432	11.8220844325063	8.95453236182351	RPL18A	Hypothetical conserved gene. (Os01t0752350-00)
Os01g0753100	442.35311967213	0.470219197012985	-1.08859	3.86538985036836e-07	1.77067076899965e-06	Down	40.2874639182398	37.3934627018977	41.7636951554975	10.0050560139911	10.1509016745447	17.3791966358777	EO	Alcohol dehydrogenase superfamily, zinc-containing protein. (Os01t0753100-01);Similar to reticulon-4-interacting protein 1. (Os01t0753100-02)
Os01g0753200	102.414404321634	0.33737464204226	-1.56758	9.92046398785472e-07	4.31030641820312e-06	Down	12.5917013409522	12.0962371008543	15.6213570355856	4.46193098996377	1.98483252300703	2.64268420904428	SKIP8	Similar to DNA binding protein. (Os01t0753200-01)
Os01g0753500	118.661210726528	0.368242856020859	-1.44127	8.04314387458074e-07	3.54022784467476e-06	Down	5.88229985440649	4.93637183130235	5.69917871043191	0.893970235733733	1.16318809440159	2.00141559693119	ARF3	Transcriptional factor B3 family protein. (Os01t0753500-01)
Os01g0754000	129.557649911728	3.27392251793768	1.71102017877303	1.53715240697725e-11	1.09449023529926e-10	Up	8.17993818161448	8.52339868106024	10.1326998598515	15.2659659233208	25.8809586219936	17.6901447684289	NFD6	Conserved hypothetical protein. (Os01t0754000-01)
Os01g0755100	69.3486549521073	0.202388723260265	-2.3048	6.43910960660819e-12	4.75154540273999e-11	Down	3.61113590640456	4.09492545663768	3.92934585299909	0.494980610001771	0.476363397328641	0.608879032746143	At4g18490	Conserved hypothetical protein. (Os01t0755100-01);Conserved hypothetical protein. (Os01t0755100-02)
Os01g0756400	360.107695245752	0.219385416955477	-2.18846	1.07995520667695e-33	3.26405211684705e-32	Down	75.1354708893593	68.6315912513714	76.7803977241229	12.7986898102196	9.61922900883787	9.9960354573832	LARP6A	Conserved hypothetical protein. (Os01t0756400-01)
Os01g0756501	25.940426788566	3.93420281304102	1.9760713322546	2.33882676779763e-05	8.41635354925566e-05	Up	3.35982776161044	2.98224876588973	3.4035134893488	8.70880938254517	10.7503546296477	6.18959811433993	LARP6A	Non-protein coding transcript. (Os01t0756501-00)
Os01g0756600	43.9366954157622	0.409868622854169	-1.28677	0.00167823481159947	0.00437934913738274	Down	4.02150765835509	3.63495957742786	3.04217799359306	0.582301202995271	0.917395044523313	1.43700694228987		Protein of unknown function DUF642 family protein. (Os01t0756600-01)
Os01g0756900	10.5484556541049	18.6495946049385	4.22107236516405	8.93221898861604e-05	0.000294409103663177	Up	0	0	0.50188528993327	1.15065143966878	1.64524008352379	3.06675244071436		Hypothetical protein. (Os01t0756900-01)
Os01g0757200	46.5826848691921	32.8765653928575	5.03898768376367	6.93201405892359e-18	8.01324254660032e-17	Up	0.0644970750067602	0.193214915753439	0.183756627893188	2.2870090726336	2.35930690848568	5.02603865188449	GA2OX3	GA 2-oxidase3, GA metabolism (Os01t0757200-01)
Os01g0757301	10.1281582972431	48.0810681530757	5.58739704172739	1.81135455337009e-05	6.63675367673106e-05	Up	0.134055751619283	0	0	0.500368215653487	2.08670957878563	1.88926258733776	GA2OX3	Non-protein coding transcript. (Os01t0757301-00)
Os01g0757400	107.456786322126	6.85895185867491	2.77798812977645	8.96378208302198e-24	1.49818051347283e-22	Up	1.48343272515549	1.55021269616132	1.65124560506809	5.40820260505278	7.30322811454054	8.80862390152146	AAA1	Similar to Katanin p60 ATPase-containing subunit A1 (EC 3.6.4.3) (Katanin p60 subunit A1) (p60 katanin). Splice isoform 2. (Os01t0757400-01);Similar to Katanin p60 ATPase-containing subunit A1 (EC 3.6.4.3) (Katanin p60 subunit A1) (p60 katanin). Splice isoform 2. (Os01t0757400-02)
Os01g0757500	5374.61745470908	3.25760645564992	1.70381232554052	6.73101073192866e-54	5.82985899662418e-52	Up	240.567696893332	262.355781024786	273.379349469907	525.201054853979	565.711333271559	602.774148699754		CS domain domain containing protein. (Os01t0757500-01);Similar to Calcyclin-binding protein. (Os01t0757500-02)
Os01g0757800	71.2306892996931	0.400591212878971	-1.3198	1.02267324458023e-05	3.89203360329162e-05	Down	4.55616654708116	3.60584775278123	4.05996286130026	1.13072245637517	0.980825271920175	1.16527300699461	POLH	DNA polymerase eta domain containing protein. (Os01t0757800-01);Hypothetical conserved gene. (Os01t0757800-02);Hypothetical conserved gene. (Os01t0757800-03)
Os01g0758000	5.4972	16.2512588283752	4.02247956903549	0.00119647224129339	0.00321709221398646	Up	0.122013947090711	0	0.278100939876444	1.59397602032039	0.94963352584346	1.61840574071918	HIPP28	Similar to copper-binding family protein. (Os01t0758000-00)
Os01g0758300	10.8793806864836	6.94032764985579	2.79500377341794	0.000472450272609396	0.0013732863814628	Up	0.110711182106531	0.018425514060939	0.126169526241817	0.48210600418201	0.402109960402978	0.275340878474238		Similar to Phosphoenolpyruvate carboxylase, housekeeping isozyme (EC 4.1.1.31) (PEPCase). (Os01t0758300-01);Similar to Phosphoenolpyruvate carboxylase, housekeeping isozyme. (Os01t0758300-02)
Os01g0758400	710.403927860983	2.82404127398694	1.49776117406983	2.35731072333496e-20	3.1842351321026e-19	Up	17.1549134153058	20.1056986172861	17.938178776985	37.9133111079943	31.2007088984331	35.2793873941584	CDS1	Similar to Phosphatidate cytidylyltransferase. (Os01t0758400-01);Similar to Phosphatidate cytidylyltransferase. (Os01t0758400-02)
Os01g0758450	58.2791271763023	3.94444181168939	1.97982115512222	6.81046369150082e-08	3.41111002949933e-07	Up	1.16454852683898	1.60289626927113	0.860855170672811	3.70058754466342	3.42949728931072	2.55705396136243	CDS1	Hypothetical protein. (Os01t0758450-00)
Os01g0759400	206.353600927423	0.341838044058368	-1.54862	1.2691580648389e-10	8.40361050919685e-10	Down	8.93930754282389	11.2429231975017	8.36061303324101	2.21738116175717	1.82009385843159	2.53278603333863	CIPK12	OsPK7. (Os01t0759400-02)
Os01g0760000	160.292914720824	4.02833900734168	2.01018509934035	1.48508286984346e-21	2.17954878444654e-20	Up	6.21143513116053	7.46975579513138	7.38318454953967	18.6971120866965	18.1938081906265	19.9328526952321	DYN2	Similar to Dynein light chain. (Os01t0760000-01)
Os01g0760150	2.78091964197176	47.8598411554723	5.58074370353576	0.00176959589378192	0.00459873039481257	Up	0	0	0	4.78192806096117	5.31794774472337	5.66442009251714		Non-protein coding transcript. (Os01t0760150-00)
Os01g0760800	51.3796346250847	22.1209301142167	4.46734014243814	4.96900759629846e-22	7.50524494568452e-21	Up	0.0689968709374645	0.183728912137637	0.262102476994935	2.10318990196497	2.89981116312639	2.51674968614899	ROC9	Homolog of Arabidopsis GLABRA2 (GL2), GL2-type homeodomain protein (Os01t0760800-01)
Os01g0761300	77.3699728646005	0.334690850037561	-1.5791	1.42456197763555e-06	6.06599145598702e-06	Down	9.00265069074705	8.06776450026987	9.52307813036363	2.06786078311834	2.73083803107416	1.14819326199672	AAE13	Similar to Long-chain-fatty-acid-CoA ligase-like protein. (Os01t0761300-01);Hypothetical gene. (Os01t0761300-02)
Os01g0761400	1233.17634273918	4.08327171640803	2.02972557316468	1.0092284521476e-21	1.49630881650805e-20	Up	21.2695457691868	31.8280662148565	20.0710330997087	74.0547005383964	59.4702558726303	67.6765392951121	NPF1.2	TGF-beta receptor, type I/II extracellular region family protein. (Os01t0761400-01)
Os01g0761701	13.6478950753804	119.387493565127	6.89950790479802	1.70084618878288e-07	8.13149648501159e-07	Up	0	0.163159262191793	0	5.18388723130283	4.57805936284882	4.87632686225389		Hypothetical conserved gene. (Os01t0761701-01)
Os01g0762000	370.64920899114	0.375527070313045	-1.41301	1.10759778125746e-18	1.34746120013355e-17	Down	16.5047004016359	14.7165562728667	16.0502601059036	3.29788142135253	4.29103369746645	4.27761379400433	SDP1	ARF/SAR superfamily domain containing protein. (Os01t0762000-01);Hypothetical conserved gene. (Os01t0762000-02)
Os01g0762400	111.814766427312	2.0660877483511	1.04690152788287	1.23472883609107e-05	4.64484081151074e-05	Up	4.90177770051378	4.68009462602775	5.97821562745839	8.02459323731088	6.5592078590524	6.84396752597037	TIM50	Similar to Import inner membrane translocase subunit TIM50. (Os01t0762400-00)
Os01g0762500	289109.347183832	3.34253583988519	1.7409430295026	3.39897098251249e-30	8.42915752629058e-29	Up	7339.16266318263	8759.5974117581	6528.82854558148	17543.6941838764	16527.2052232053	16763.0400800213	GLUA1	Glutelin subunit mRNA. (Os01t0762500-00)
Os01g0762900	431.310922548647	2.75911392491119	1.46420502737301	1.00977653188976e-21	1.49635679636268e-20	Up	26.4327727554908	29.4574325962333	26.9613817928919	46.0601257270819	53.4205761144168	53.9954241720643		Similar to UPA24. (Os01t0762900-01)
Os01g0763700	76.575792271679	5.38178302423567	2.42808422743889	2.08370295085141e-14	1.87352467055945e-13	Up	3.64214319597646	3.38896881601015	2.73568017067885	14.0578854303146	9.40597365421337	11.8029546421172	CRR7	Similar to CRR7 (CHLORORESPIRATORY REDUCTION 7). (Os01t0763700-01)
Os01g0763900	44.2723211604135	2.16368110843932	1.11348788494363	0.00233310190782454	0.00591325575257941	Up	2.54080615608392	2.59618197072476	3.0975897139697	2.75687676470507	4.04699167994672	5.09441555490536	PDCB2	X8 domain containing protein. (Os01t0763900-01)
Os01g0764000	1458.18079095929	0.266542339182503	-1.90756	1.59436282515785e-66	2.17185151981009e-64	Down	199.403858746835	191.175384848334	210.975690027725	34.510325688544	35.5904895326767	37.1231270082023	GSTF2	Similar to Glutathione S-transferase I (EC 2.5.1.18) (GST-I) (GST-29) (GST class- phi). (Os01t0764000-01);Similar to Glutathione s-transferase ii (Fragment). (Os01t0764000-02);Similar to Glutathione S-transferase I (EC 2.5.1.18) (GST-I) (GST-29) (GST class- phi). (Os01t0764000-03)
Os01g0764050	180.61039181868	0.421701647952045	-1.24571	8.0356567720835e-07	3.53746899168567e-06	Down	30.3130259772191	30.1389835717697	21.4137723704862	9.1639736359883	7.2357442310609	6.83875108730728	GSTF2	Hypothetical gene. (Os01t0764050-00)
Os01g0764300	138.492786880368	3.54021188559446	1.82383570978521	4.65492271572265e-17	5.08518759776705e-16	Up	2.92918009239709	3.41249669335895	3.48653799565653	7.89625534315759	8.0045552947424	7.39285312883083	sif2	Protein of unknown function DUF155 domain containing protein. (Os01t0764300-01)
Os01g0764400	186.35758579256	2.25168535260052	1.1710052412912	3.26544574012973e-09	1.89002410033641e-08	Up	7.58225341664741	9.19387419780497	8.79524837955117	13.1397735029774	13.4183445296203	12.0476637115867	CM1	Similar to Chorismate mutase, chloroplast precursor (EC 5.4.99.5) (CM-1). (Os01t0764400-01)
Os01g0764900	31.4319175198276	0.26987751786375	-1.88962	4.633663883366e-05	0.000159560595271617	Down	3.17825920916212	2.44132353279542	2.94538876471371	0.651811755521349	0.380559457568494	0.521168763159105	SPAC869.04	Similar to Formamidase. (Os01t0764900-01)
Os01g0765200	200.482121658058	3.28363556465275	1.71529401802819	2.81896811107456e-20	3.77619389394406e-19	Up	5.75870718340935	6.15544727290477	6.93251623504948	12.4123715424086	14.645398537267	14.3220175648572		Conserved hypothetical protein. (Os01t0765200-01)
Os01g0765300	165.773179385593	0.294999000749742	-1.76122	9.03966384663916e-08	4.45458299100263e-07	Down	11.2349619779252	12.0003354219894	12.1666748322148	3.02515627455947	3.00172707355853	0.97308952010768		RNA recognition motif domain domain containing protein. (Os01t0765300-01)
Os01g0765400	378.214570497581	0.429836879872581	-1.21814	1.1704989131979e-11	8.41685897557298e-11	Down	35.3866493569779	27.900886907227	35.6134319677265	8.98326178763619	8.19510292882654	11.1606836179115	Os01g0765400	Protease inhibitor I4, serpin, plant domain containing protein. (Os01t0765400-01)
Os01g0765600	12.3345737483755	7.37407670367737	2.88246242313629	0.000272530676599049	0.000828528665289333	Up	0.202771379697512	0.3543431818284	0.173312905876237	0.756851923317595	0.710175575621781	2.18528437022469	CML41	EF-Hand type domain containing protein. (Os01t0765600-01)
Os01g0765900	104.834300639191	46.4500492333249	5.53760822063708	1.15020991604634e-42	5.57150930118273e-41	Up	0.47503182771833	0.10541188287672	0.601510459845118	10.8354549695937	12.0774178415979	13.0393041174657	SAP3	Zinc finger A20 and AN1 domain-containing stress-associated protein 3. (Os01t0765900-00)
Os01g0766000	92.7137284218135	0.242361729118286	-2.04477	1.75986221959785e-09	1.04400740751649e-08	Down	7.79882350166695	7.95846923015006	9.6673826721127	0.574527764605771	1.6505644850886	1.87152714828616	DTX32	Multi antimicrobial extrusion protein MatE family protein. (Os01t0766000-00)
Os01g0766200	184.812769696656	0.48568066229277	-1.04192	5.95472984393559e-06	2.33355600245531e-05	Down	17.1437989091105	15.7334677379298	17.3977209266369	6.93223749315297	5.27366360347477	4.12834092912274	RMA3	Similar to RING finger protein 5. (Os01t0766200-01);Similar to RING finger protein 5. (Os01t0766200-02)
Os01g0767600	1308.67934495467	0.457340070822395	-1.12866	5.20110565571717e-16	5.24722116135722e-15	Down	108.234206827531	108.33785701492	111.896081836341	37.8480518481579	31.1654041160296	31.3584671963203		Conserved hypothetical protein. (Os01t0767600-01)
Os01g0768200	46.9131092370994	0.166737157682707	-2.58435	2.0257199394881e-09	1.19415408460478e-08	Down	5.46750918700165	5.50202474383603	5.98941603144426	0.316398247642543	0.989618095352658	0.562183046776138	SPAC17A2.02c	TRAM, LAG1 and CLN8 homology domain containing protein. (Os01t0768200-01)
Os01g0768700	116.510438177772	0.275358164616939	-1.86062	5.49378751459459e-06	2.16579136869514e-05	Down	8.10083262084909	7.78012060767182	7.46786935757916	1.44442678271596	2.44966334327875	0.427747970373148		Conserved hypothetical protein. (Os01t0768700-01)
Os01g0769000	1084.62859836611	0.33671987253151	-1.57038	1.7770842915864e-27	3.75270019798978e-26	Down	47.6247473293466	45.4694516396165	41.0870007986665	9.61208678168878	9.44878315544961	11.2288600617757	PAT1H1	Topoisomerase II-associated protein PAT1 domain containing protein. (Os01t0769000-01);Similar to predicted protein. (Os01t0769000-02)
Os01g0769200	58.4624408969354	0.394032773282191	-1.34361	0.000187008629740818	0.000585650878783576	Down	2.9150843467826	2.34693049898053	2.32547754249624	0.408024889493778	0.652282213678901	0.936441783232876	SBT2.2	Peptidase S8, subtilisin-related domain containing protein. (Os01t0769200-01)
Os01g0769700	329.676204701839	0.436328195953595	-1.19651	1.17231184683464e-09	7.08638088248064e-09	Down	13.9272361338575	11.747156393961	15.1180010455764	3.77033718983491	3.2003824438987	4.8910192521021	FER	Receptor-like kinase, Control of reproductive growth and development, Repression of cell death (Os01t0769700-01);Similar to predicted protein. (Os01t0769700-02)
Os01g0769900	87.7944667568255	0.302026440786371	-1.72725	6.27879240545783e-06	2.4539822186348e-05	Down	4.47728855395074	4.37241703683325	4.31572179335201	0.662576456312324	0.460529064667262	1.53700412237475	PTAC12	Similar to PTAC12 (PLASTID TRANSCRIPTIONALLY ACTIVE12). (Os01t0769900-01)
Os01g0770000	40.8634472852287	0.245950444485082	-2.02356	2.09757994506575e-05	7.60105160070173e-05	Down	3.14270177534196	2.85549195935361	3.22658549027918	0.264194920495092	0.308499731047489	0.938854158980742	WSD1	Uncharacterised protein family UPF0089 domain containing protein. (Os01t0770000-01)
Os01g0770500	59.9836880380903	2.92254371709257	1.54722460558188	1.56638767618803e-06	6.63001289928455e-06	Up	3.09847182515601	2.98548408880354	2.10627269217897	4.7680941321445	5.41538362432776	5.94846044431164	ABCI10	Similar to ABC transporter ATP-binding protein. (Os01t0770500-01);Similar to ABC transporter ATP-binding protein. (Os01t0770500-02)
Os01g0771000	260.467544262508	4.2053455445472	2.07222434861909	2.45813026345947e-24	4.26061228161748e-23	Up	6.99292434263637	9.80809655675666	9.61186373447959	24.8062518162361	23.0167425826309	26.5519691836741	At1g80120	Protein of unknown function DUF567 family protein. (Os01t0771000-01)
Os01g0771200	1611.09176092372	2.13202231156488	1.0922225359468	1.03489085862183e-11	7.47693183837459e-11	Up	102.321428178326	97.7329	98.1297793052498	158.622959480107	155.810898875774	110.738530500285	AP	Similar to Mal d 1-associated protein. (Os01t0771200-01)
Os01g0771900	169.935319818712	0.336009921296356	-1.57342	3.42595012537523e-14	3.03801781441816e-13	Down	8.5537765605631	8.58374215086573	9.48335666613513	2.0890701083105	1.93968607324399	1.96100568208537	bglL	Similar to Exo-beta-glucanase. (Os01t0771900-01)
Os01g0772000	163.064499632858	0.448326685550329	-1.15738	1.91449338929424e-08	1.01868743242935e-07	Down	12.1890872152776	11.3232527961104	12.9599874520508	3.96414905923158	3.50984551151743	3.46761021315832	DRB1	Similar to Double-stranded RNA-binding protein 1. (Os01t0772000-01)
Os01g0772100	28.4184119528187	10.3099126409311	3.36596020324524	1.20634259212115e-09	7.28601796636039e-09	Up	0.737306633906056	0.535457269499821	0.381934108867173	4.50331394088138	4.90376751014623	2.11152877408338	LBD20	Lateral organ boundaries, LOB domain containing protein. (Os01t0772100-01)
Os01g0772500	35.3105127429797	5.75807282918509	2.52558603649421	9.95412457658779e-06	3.79719568032871e-05	Up	0.763728590112308	0.363160938426895	0.787474209753363	1.2895780190205	4.69866415251526	1.38686930652275	GLCAT14A	Glycosyl transferase, family 14 protein. (Os01t0772500-01)
Os01g0772650	38.2320269761415	0.275742902736783	-1.8586	9.36087489389439e-05	0.000307768594953366	Down	4.83846307188214	5.72281112137715	3.21206585557293	1.2273615356467	0.731217814899464	0.623086210176886	HD16	Non-protein coding transcript. (Os01t0772650-00)
Os01g0774500	5.93074398601644	10.1992032552127	3.35038455054989	0.00260394115758978	0.00653236665117306	Up	0.0538914374339469	0	0.0921242597200649	0.402303699201322	0.335549284083884	0.223381767510834	NADKC	Similar to H1flk (Fragment). (Os01t0774500-01)
Os01g0775100	124.742994378307	0.359796436131313	-1.47475	5.51549120699111e-08	2.79190469942161e-07	Down	5.16729065929161	5.4305364045855	5.82701690466114	1.11271787572366	1.01245543601464	1.82732013561491		Plus-3 domain containing protein. (Os01t0775100-01)
Os01g0775600	98.214735563566	0.375650388445384	-1.41254	1.86357668313971e-06	7.81382622273103e-06	Down	13.0707183624577	9.44494025782257	11.2666053618747	1.86277467467459	2.81142768629136	3.78264815621718	GID8	CT11-RanBPM domain containing protein. (Os01t0775600-01);CT11-RanBPM domain containing protein. (Os01t0775600-02)
Os01g0775750	6.71949157367099	11.9769744214253	3.58219160080267	0.0012979520440065	0.00346426994359751	Up	0.253920916918507	0.0633895782164061	0	1.18471190699488	0.889318964066915	0.526255245081829		Hypothetical protein. (Os01t0775750-00)
Os01g0776500	21.533442133287	0.306528929351681	-1.7059	0.0013112235389218	0.00349551185058949	Down	1.3213572386963	1.11819518188654	1.22510259092174	0.20898374521483	0.244029783279916	0.297061363612341		Peptidase cysteine/serine, trypsin-like domain containing protein. (Os01t0776500-01)
Os01g0776700	2325.12994591296	2.5020550485597	1.32311353107464	1.37158039195107e-32	3.94023812598617e-31	Up	77.9289373160871	75.2605900574189	74.2580725112808	130.776485645071	126.906016346456	123.125507093886		Similar to predicted protein. (Os01t0776700-01)
Os01g0776800	68.4237928698469	0.35446983622406	-1.49627	1.21057214390833e-05	4.56224844207043e-05	Down	5.92218667707988	4.72472582761616	5.07074320724131	0.877174130137401	1.02427398196034	1.81834497133332		Domain of unknown function DUF1618 domain containing protein. (Os01t0776800-01);Hypothetical conserved gene. (Os01t0776800-02)
Os01g0777101	77.922293928778	0.253836443434186	-1.97803	2.62388415158423e-10	1.68210337291685e-09	Down	24.1115764428593	21.6584360446586	21.9574814345806	4.52041637012735	4.28447938417655	2.73817182206639		Hypothetical gene. (Os01t0777101-00)
Os01g0777300	27.1542345265131	6.33755172866478	2.66392561779781	2.16510031360636e-08	1.1451036383392e-07	Up	0.218349038951227	0.19986746288504	0.2488366059837	1.08666150901119	0.764733931657283	0.965401487685298	EXO1	DNA repair protein (XPGC)/yeast Rad family protein. (Os01t0777300-00)
Os01g0778100	3221.7741280271	5.13014717143105	2.35900021383392	5.10232957636988e-48	3.38773667410462e-46	Up	63.8995062592236	79.1954734341805	58.8174827255776	242.365984310501	217.634711302395	236.082837419962	UFC	Hypothetical conserved gene. (Os01t0778100-01)
Os01g0778400	14.9545784989868	4.01379312414822	2.00496626033362	0.00146169144513255	0.00385729670582273	Up	1.5286899947365	1.33569362099383	2.83097329643716	6.41913054962923	3.5693344184923	5.06917594720178		Hypothetical protein. (Os01t0778400-00)
Os01g0778500	203.836520970421	5.13727410878286	2.36100305340677	8.98029798798112e-27	1.81957643939436e-25	Up	7.10978567371818	9.27298972765713	7.35840054429834	26.6729423631991	24.505678120955	30.7934497693596		Similar to predicted protein. (Os01t0778500-01)
Os01g0778900	688.146329820959	4.48766727031827	2.16596571399111	4.07869709025491e-44	2.12613485146729e-42	Up	49.0510254972924	42.5447262168717	44.0725315066983	145.774667439766	118.86540758482	141.824564700146		Similar to serine-rich protein-related. (Os01t0778900-01)
Os01g0779201	442.238711025147	4.68126021127182	2.22689696053751	9.70596581914567e-50	6.98805454696059e-48	Up	64.9114198522582	60.9198543897929	62.2946105323234	188.089170397806	186.887877885993	214.438760645292		Hypothetical conserved gene. (Os01t0779201-00)
Os01g0779300	351.547069027338	3.31012156674312	1.7268842020829	4.92919979845361e-18	5.74380450410167e-17	Up	5.53200626200841	7.41209219671289	5.79900916368446	15.3774133836126	12.8621667813372	13.4292493746198	LECRK91	Concanavalin A-like lectin/glucanase, subgroup domain containing protein. (Os01t0779300-01)
Os01g0780600	26.3021751962588	7.28211188228895	2.86435690650386	1.12607499571747e-06	4.86351086643976e-06	Up	0.268896304906762	0.146461263112321	0.362158335840833	1.82484678822456	1.33179307136936	0.567424562606878	At5g03250	Similar to Transposon protein Mutator sub-class. (Os01t0780600-01)
Os01g0780701	124.059527639421	7.69837281033967	2.94455353846555	2.22895663859422e-20	3.02080232020598e-19	Up	1.75918616253174	1.3747883557816	2.30989810509315	11.5622738190404	10.2985629832516	5.89691494706076	At5g03250	Hypothetical gene. (Os01t0780701-00)
Os01g0780800	73.5402302473911	0.204032893220336	-2.29313	1.3156303260216e-11	9.41613564615609e-11	Down	6.34323727375245	6.27177330193453	6.26744557184962	1.04969152557684	1.02143508511455	0.518087203583885	ULT1	SAND domain-containing protein, Trithorax group factor, Transcriptional regulation of stress responsive genes (Os01t0780800-01);Similar to predicted protein. (Os01t0780800-02)
Os01g0780900	12902.8008658908	0.225300937021979	-2.15007	3.30201104599463e-41	1.48080139875632e-39	Down	2068.2775907549	1962.0492314666	1969.3896836526	281.36279168484	247.748533937978	374.423948135886		Hypothetical conserved gene. (Os01t0780900-01);Protein of unknown function DUF3778 domain containing protein. (Os01t0780900-02)
Os01g0781000	1833.5216854483	2.60924038368808	1.38362986266024	2.78601413021089e-21	4.01172208377513e-20	Up	97.3407143877801	102.830704482815	91.5273198433358	187.737509708787	173.321237115139	148.769862141203	VPS28-1	Vacuolar protein sorting-associated, VPS28 family protein. (Os01t0781000-01);Vacuolar protein sorting-associated, VPS28 family protein. (Os01t0781000-02)
Os01g0781100	276.011384420801	2.36618546700776	1.24256315983392	1.66112216215127e-11	1.18044231042908e-10	Up	3.3004650917631	3.5579140507891	3.26264396063961	6.01956612863508	5.17641886262827	4.85037169598773	At3g14460	Similar to NBS-LRR protein (Fragment). (Os01t0781100-01)
Os01g0782100	11.4395700580658	0.0725709730899205	-3.78446	0.000299662945531933	0.00090362922101528	Down	0.30398211581055	0.412825311801064	0.568139344600906	0.0453849945388894	0.018927122042264	0	At3g14460	Protein with NBS (nucleotide-binding site) and LRR(leucine-rich repeat), Race-specific resistance to blast (Os01t0782100-01)
Os01g0782200	116.056736984659	4.99090674543326	2.31930194748639	6.89163499471219e-23	1.0908935590375e-21	Up	2.01655411729997	2.01367443844302	1.90920810347758	6.83207773596873	6.66426362946347	6.3783178367034	SPHK2	Diacylglycerol kinase, catalytic region domain containing protein. (Os01t0782200-01);Similar to D-erythro-sphingosine kinase/ diacylglycerol kinase. (Os01t0782200-02)
Os01g0782800	124.954126690932	0.495733498147276	-1.01236	0.00250251064081371	0.00630188736705519	Down	7.02556067870498	8.34129711862754	7.47065	1.70347388236399	1.76525596138634	4.12741110764865	CNGC4	Similar to Cyclic nucleotide-gated ion channel 4 (AtCNGC4) (Cyclic nucleotide-and calmodulin-regulated ion channel 4) (AtHLM1). (Os01t0782800-00)
Os01g0783000	5.39037942556698	16.112661969476	4.01012295596523	0.00182219438127007	0.00472568555349938	Up	0.289079197722607	0.144333193477356	0	2.6974978805422	0.899960387568571	1.19824271187863		Similar to lysM domain containing protein. (Os01t0783000-01)
Os01g0783400	27.0621296120911	3.64982795443762	1.86782845984756	0.000107580242732724	0.000350015781889436	Up	0.726579293953707	1.33015982818014	1.44905	2.03398873484492	3.11022829967978	3.41325421256941	SNM1	Similar to DNA cross-link repair protein-related. (Os01t0783400-01)
Os01g0783700	410.221257612786	4.63231820835801	2.21173435994459	1.3181837998557e-38	5.13383932252525e-37	Up	27.6204905583595	24.8126899825006	21.4137723704862	78.374842791491	72.5623798829195	78.4816237408591	PBP1	Similar to EF-hand Ca2+-binding protein CCD1. (Os01t0783700-01)
Os01g0784200	33.6716299876715	0.220101687736363	-2.18376	4.56026450324354e-05	0.000157294430054222	Down	1.39265634022579	2.69575565468539	1.70919505807757	0.199928577235168	0.2001052173043	0.461808479606586	SD17	Serine/threonine protein kinase-related domain containing protein. (Os01t0784200-00)
Os01g0785700	74.6964340911784	0.355377284197174	-1.49258	1.30375749037365e-06	5.58025130302279e-06	Down	4.20472509680742	4.8759336776277	5.7811002405403	0.961908531993151	1.43569234109231	1.12443372866377	At1g55890	Pentatricopeptide repeat domain containing protein. (Os01t0785700-01);Pentatricopeptide repeat domain containing protein. (Os01t0785700-02)
Os01g0785900	43.9177629501196	3.02761841681713	1.59818338800014	0.000145915323716435	0.000465143168274265	Up	1.19866270998978	1.26344827367656	1.13835765702526	1.3049325246096	2.43595302778085	3.58835826888638		Zinc finger, C2H2-type domain containing protein. (Os01t0785900-01);Zinc finger, C2H2-type domain containing protein. (Os01t0785900-02)
Os01g0786800	260.558023956187	4.41483920797861	2.14236089470813	4.28178039937233e-25	7.75020950017393e-24	Up	5.32271102721217	7.36582185894846	7.25998527951056	18.9286	17.8754213783601	22.1670447263673	At4g21250	Protein of unknown function DUF81 domain containing protein. (Os01t0786800-01)
Os01g0786900	2657.12596638984	3.56657731212292	1.83454024696872	6.94644013517085e-42	3.24036914022479e-40	Up	30.7880786703774	34.5891895854968	29.568709429783	77.228628854362	80.7233598295345	69.4327377567383	ATG18G	WD40 repeat-like domain containing protein. (Os01t0786900-01)
Os01g0787000	203.164799833267	4.4245353670243	2.14552596166232	4.80399900050359e-27	9.91380021334365e-26	Up	3.91843327156925	4.49633100899884	4.30886883064661	13.5351890603547	12.8408982128686	11.3409288864512	PER56	Similar to Peroxidase (EC 1.11.1.7). (Os01t0787000-01);Similar to peroxidase 56. (Os01t0787000-02)
Os01g0787101	26.1212155208443	5.55330395562269	2.47334636284273	1.09316289577936e-07	5.33667301079779e-07	Up	0.895716793790918	0.655920974595186	0.816626912433795	2.56319449030334	3.25329960018829	2.97022028156354	PER56	Hypothetical protein. (Os01t0787101-00)
Os01g0787400	850.78392000852	2.73188376545059	1.44989610201184	3.32434670785632e-30	8.25821230551808e-29	Up	42.439816700138	39.9529210565335	39.4431841651771	75.7779864373003	71.8610611194301	75.110535968162		Conserved hypothetical protein. (Os01t0787400-01)
Os01g0788200	86.9560949132266	4.06773602422002	2.02422605852048	2.35664429296867e-09	1.38221213180687e-08	Up	3.83319016180178	5.92920758804977	2.82661795290418	13.0450997503021	11.6994850383914	9.96937936283017	NTF2B	Nuclear transport factor 2 domain containing protein. (Os01t0788200-01)
Os01g0788500	28.2933951399182	0.215248410205775	-2.21593	1.92868506642041e-05	7.03909398769664e-05	Down	1.21045986758885	1.12479163303409	1.57106710502225	0.0941268273258088	0.183186091415315	0.278744203777312	SUMM2	Disease resistance protein domain containing protein. (Os01t0788500-01)
Os01g0788700	25.2877190825241	6.07267974061725	2.60233328672356	2.03439264057333e-07	9.62149999449635e-07	Up	0.900265069074705	0.553218137161363	1.02596698089553	2.71406727784282	3.01829466592408	4.24831506938786	At2g25060	Cupredoxin domain containing protein. (Os01t0788700-00)
Os01g0789200	56.8369878901727	4.55196751866455	2.18649026308633	1.08067139963467e-10	7.19662168014687e-10	Up	0.983205410858868	1.24361507403163	1.08313848618157	3.73101596384296	3.72410933634843	2.66260677023262	PBL23	Similar to Serine/threonine-protein kinase PBS1 (EC 2.7.1.37) (AvrPphB susceptible protein 1). (Os01t0789200-01)
Os01g0793100	5.78237224311276	49.959086251611	5.64267518527749	0.000165604601443191	0.000522625354674156	Up	0	0.05417704086253	0	0.708774707784427	0.422262453262443	0.899546982931019		Similar to Polyphenol oxidase. (Os01t0793100-00)
Os01g0793200	65.3824205444245	0.468006483989087	-1.0954	0.00170511091161472	0.00444468539219308	Down	4.9694	4.77290250839653	7.08988964083392	1.48670980091794	1.29906798878505	2.45293023521856	PPR336	Pentatricopeptide repeat domain containing protein. (Os01t0793200-01);Pentatricopeptide repeat domain containing protein. (Os01t0793200-02)
Os01g0793600	39.7299561673381	8.66379641116463	3.11499934173962	3.02860345357429e-13	2.47186861337435e-12	Up	1.58789981847629	2.24631237735884	1.50801213876663	11.3598854405932	11.5347035589775	8.33706900940903		Conserved hypothetical protein. (Os01t0793600-00)
Os01g0793800	80.1963319789785	9.15247606862626	3.19416209625783	4.77220897878389e-21	6.76762676047969e-20	Up	2.16462503254688	1.71121434186753	3.28915543610668	10.6044036679875	18.3915904803513	14.5054469729179		Conserved hypothetical protein. (Os01t0793800-01)
Os01g0793900	229.394826289233	7.66224031019477	2.93776627359389	5.79679436510671e-30	1.42296098564781e-28	Up	4.69133149804786	6.84105017432961	8.06198827686732	32.9365560235819	42.3082434512503	25.1868402000168		Conserved hypothetical protein. (Os01t0793900-01)
Os01g0794100	233.727770000864	11.2014717821073	3.48561639799588	9.75053937527536e-51	7.42550918565917e-49	Up	4.63954267949864	5.0962090536449	4.93486112241657	34.9231618608467	46.4609179508137	28.9747908436165		Conserved hypothetical protein. (Os01t0794100-01)
Os01g0794600	62.024503960579	7.76451786873048	2.95689634444689	3.56399895047714e-19	4.4882564908027e-18	Up	0.707156101955841	0.807024307615321	0.844270595252144	4.46199022175707	3.98369562239134	3.79658264265486		Hypothetical conserved gene. (Os01t0794600-01)
Os01g0795766	22.2413903555576	4.33143173202525	2.11484397905738	0.000256517608740288	0.000782881920437517	Up	0.657381265958116	0.738497826684428	2.06021716683978	3.6805510440051	2.43028661511775	3.67857019127753		Non-protein coding transcript. (Os01t0795766-00)
Os01g0795900	11.1364704270613	50.9805342769565	5.67187458779782	7.56811618823764e-06	2.92668121020545e-05	Up	0	0	0.402766878441746	6.59576284270506	2.20053010126484	3.80883420014084		Hypothetical protein. (Os01t0795900-00)
Os01g0796400	445.207281384037	0.466383564424816	-1.10041	2.09648450340208e-09	1.23411438154213e-08	Down	43.9892291916797	42.1119681898473	40.7407453345532	16.0090635084352	11.445148407122	12.1207549880736	AIM1	NAD(P)-binding domain containing protein. (Os01t0796400-01);Similar to 3-hydroxybutyryl-CoA dehydrogenase. (Os01t0796400-02)
Os01g0796700	119.372066072742	2.27388430016941	1.18515884885709	1.68495147630724e-06	7.10490729327924e-06	Up	2.8792114385091	3.77709198353861	3.50641	5.16266244338121	4.52571466808081	5.80340686494245	RING1A	Zinc finger, RING/FYVE/PHD-type domain containing protein. (Os01t0796700-01)
Os01g0799100	24.7663152568416	0.0550139374701765	-4.18406	7.40865858305577e-08	3.69097233494786e-07	Down	1.35316470401603	1.09466925226217	1.54210393552271	0.0959001069654929	0	0.0567991075822138	SUMM2	NB-ARC domain containing protein. (Os01t0799100-01)
Os01g0799500	137.465712863332	4.14381481535168	2.05095953127171	4.22771583160932e-19	5.29422420604853e-18	Up	3.14009853365128	3.74007020145013	3.10427841075504	8.11964966055822	9.54018410848697	10.1617415485224		Methyladenine glycosylase domain containing protein. (Os01t0799500-01);Hypothetical gene. (Os01t0799500-02)
Os01g0799900	68.133757552278	0.285478576301922	-1.80855	4.16529836628861e-07	1.89846264684047e-06	Down	5.20869752005963	5.20125939777364	7.65428459200357	1.21510390849955	0.746775640748389	1.47722566546496	AMC4	Similar to Latex-abundant protein. (Os01t0799900-01)
Os01g0800300	974.226671226987	0.45735407717082	-1.12862	1.99578289085075e-19	2.54427243312981e-18	Down	74.6873751536207	75.0647859860824	79.5519012878996	24.1681229026956	22.1521269231214	23.8250101864319		Immunoglobulin/major histocompatibility complex, conserved site domain containing protein. (Os01t0800300-01);Immunoglobulin/major histocompatibility complex, conserved site domain containing protein. (Os01t0800300-02);Immunoglobulin/major histocompatibility complex, conserved site domain containing protein. (Os01t0800300-03)
Os01g0801000	195.152716683856	0.21006218156534	-2.25111	1.55326158694103e-22	2.41521355547128e-21	Down	17.3755049694972	17.4121107875874	14.1940717022044	2.06616858935147	2.34564143568404	2.49846352689586	ARP	Similar to Apurinic endonuclease-redox protein (DNA-(apurinic or apyrimidinic site) lyase) (EC 4.2.99.18). (Os01t0801000-01)
Os01g0801500	7.63610004674849	16.7344308152257	4.0647475766548	0.00101120111002496	0.00276505515101066	Up	0	0.13111012140412	0.0498767989995796	1.4702201181216	0.204377650127179	0.362821939155795		Beta-1,3-glucanase precursor. (Os01t0801500-01)
Os01g0801901	11.1364252809497	0.0465922662128938	-4.42377	0.000253525406561772	0.000774319965409454	Down	1.93586151214076	1.38078361707691	1.5758295284904	0	0.143493275205128	0	BZIP24	Similar to Transcription factor (Fragment). (Os01t0801901-00)
Os01g0802000	46.7217198001986	0.204668007918977	-2.28864	1.20795749115202e-08	6.57701005925614e-08	Down	5.00485246524421	4.54678464632604	4.88885857857562	0.772514413052471	0.468604207145184	0.748701721173828	RHC1A	Zinc finger, RING/FYVE/PHD-type domain containing protein. (Os01t0802000-01)
Os01g0802850	218.363699890566	0.248404102480601	-2.00924	3.87512289957805e-16	3.95347014526221e-15	Down	18.4209897409288	19.5743032332846	26.2518545367061	2.7557935125382	3.10300683729438	4.77413795616867	At2g25520	Protein of unknown function DUF250 domain containing protein. (Os01t0802850-00)
Os01g0803200	2000.48	0.456572529495228	-1.13108	1.69683327095337e-12	1.30351118233285e-11	Down	224.791090183835	193.380632599184	309.944676996754	68.6145832234428	72.3636857346312	79.985242060407	Os01g0803200	Cysteine proteinase inhibitor-I (Oryzacystatin-I). (Os01t0803200-01);Similar to Cysteine protease inhibitor. (Os01t0803200-02)
Os01g0805000	34.0457441720819	3.07592886660513	1.62102214017144	0.000188294898436239	0.000589361000876749	Up	1.90105601434882	1.98087784596488	3.01425534833823	4.78192806096117	6.17568125193682	3.1519756966426	RPL34	50S ribosomal protein L34. (Os01t0805000-01)
Os01g0805500	121.77603776386	0.448830155450588	-1.15576	6.01467999063185e-05	0.000203286716694687	Down	11.3112969247499	10.2548019444901	9.32877212179596	3.19426481695888	2.02713849675099	4.07165246254203	UGT87A2	Similar to indole-3-acetate beta-glucosyltransferase. (Os01t0805500-00)
Os01g0805700	721.386393020969	0.45283073623541	-1.14296	2.68172750450091e-14	2.39563804011988e-13	Down	42.7943157885169	39.9088836676588	38.2028425928962	10.7864607657806	11.7530821557139	14.1499289876557	SCAB1	Similar to plectin-related. (Os01t0805700-01);Similar to plectin-related. (Os01t0805700-02)
Os01g0806101	57.466185441277	6.4773739764276	2.69540904165175	3.24458183454171e-16	3.3338542036478e-15	Up	4.52355411251117	4.16962558934583	4.56034041223317	18.1831338614326	17.874213253098	21.3464720153192		Non-protein coding transcript. (Os01t0806101-00)
Os01g0806400	741.907168762491	3.38288217226381	1.75825292810705	1.72406800403897e-28	3.86881926815087e-27	Up	31.1348380105308	31.5812775379086	28.6346956116966	75.0280805843829	60.3679823928627	71.3651066307247	MIZ1	Protein of unknown function DUF617, plant domain containing protein. (Os01t0806400-01)
Os01g0806801	36.3277646573875	3.04379957121428	1.60587336306772	4.33619356900752e-05	0.000149993629476339	Up	1.72703564815896	2.41439717030135	1.96817760758145	4.38343405588107	3.76362110610018	4.3524404387356		Conserved hypothetical protein. (Os01t0806801-00)
Os01g0808100	78.3323915927761	0.262814869774665	-1.92788	2.3709222784472e-09	1.38974363452819e-08	Down	3.42294160294746	3.05825846198424	4.68105474637665	0.470704328148303	0.757157468927537	0.716877710654135	TGAL1	Similar to BZIP transcription factor. (Os01t0808100-01);TGA transcription factor, bZIP transcription factor, Resistance against bacterial blight disease (Os01t0808100-02)
Os01g0810000	197.090280311555	2.02062933038638	1.01480469417704	3.24380107274414e-05	0.000114673946889772	Up	11.9347630969031	11.5452912703106	10.9295246503427	16.0090635084352	20.0704776414749	10.6007105701171	Os01g0810000	Utp11 family protein. (Os01t0810000-01);Utp11 family protein. (Os01t0810000-02)
Os01g0810200	127.248692683208	2.21355713865731	1.14636661427319	1.48788185791388e-07	7.16173514351597e-07	Up	5.59214392987651	5.13579516833979	5.3030486246968	7.31312966310643	9.14948866145021	7.30919377615174		Cupin, RmlC-type domain containing protein. (Os01t0810200-01)
Os01g0812000	299.545504853055	0.187644355431107	-2.41393	4.49342022682322e-31	1.17245132986759e-29	Down	20.7506375330015	23.6194034908675	18.9474164741565	2.75598021941574	2.4968413191689	2.74394333749984	GAMYB	Transcriptional activator of gibberellin-dependent alpha-amylase expression, Regulation of nutrient mobilization in germination (Os01t0812000-01);Myb-like transcription factor, Induction of alpha-amylase in aleurone, Pollen development (Os01t0812000-02);Similar to cDNA clone:J033109N02, full insert sequence. (Os01t0812000-03)
Os01g0812050	76.1548644126084	0.455597614109051	-1.13417	0.000351506362574667	0.00104744347438677	Down	2.15696517572772	2.03568398173265	2.63800088931794	0.711822235859362	0.470872881269837	0.894069106996698		Conserved hypothetical protein. (Os01t0812050-00)
Os01g0812100	130.267233914747	4.1312935572976	2.04659357740786	3.92357082319437e-16	4.00008459012595e-15	Up	2.92779918980944	3.87070583239199	3.57157286062242	7.69586	11.8107456861596	9.29843356811154	NHL13	Similar to NHL25. (Os01t0812100-01)
Os01g0812900	401.472	0.44346897170181	-1.17309	6.46394184524814e-11	4.3761645162455e-10	Down	34.9552999954671	36.4701072128705	39.2407760260299	11.4725373151784	8.88093482957011	12.4572831043918	RER3	Similar to alphavirus core protein family. (Os01t0812900-01)
Os01g0813350	19.5464214786593	5.56021776920541	2.47514138805673	2.04513330013068e-05	7.43241181010658e-05	Up	0.646079582302676	0.483867725984258	1.2885077930665	3.61727509482449	2.38850518333922	2.81192200867792		Hypothetical gene. (Os01t0813350-00)
Os01g0814400	759.921587790579	2.91749115744526	1.54472828330908	7.96431143624524e-17	8.54602427228756e-16	Up	16.0760153844628	14.8803513219779	19.3913605354958	34.5317193957742	39.1607763090602	24.3176701471812		Conserved hypothetical protein. (Os01t0814400-01);Conserved hypothetical protein. (Os01t0814400-02);Similar to 91A protein (Fragment). (Os01t0814400-03)
Os01g0814550	32.8932516851296	4.20765862351853	2.07301766039656	0.000320469462570109	0.000962270667129434	Up	1.89162562268149	4.78527500522239	1.00601615163358	8.00197357852115	9.22610397322813	5.01814397457895		Non-protein coding transcript. (Os01t0814550-00)
Os01g0815400	463.999361863692	0.250049276762729	-1.99972	1.03721269837536e-29	2.51628147519741e-28	Down	86.149775350185	84.6719997836472	78.2337098878412	12.5331399720498	12.4597403838465	16.7580948224469		Conserved hypothetical protein. (Os01t0815400-01)
Os01g0816100	41.1501658812562	2.24731853276828	1.16820462521913	0.00259434233765001	0.00650997517313112	Up	1.71485748727023	1.36114532694324	2.5055115878104	2.70801854310281	3.42223626318002	2.18712008252417	NAC068	Plant-specific transcription factor, Regulation of hypersensitive response (HR) cell death (Os01t0816100-01)
Os01g0816400	155.352768679152	10.824240782193	3.43619393201697	1.97417651960849e-45	1.10367498490251e-43	Up	1.83949960842341	1.63277579278227	1.86341746516196	10.6041595434512	12.9805744080775	15.0462442341481	MOR1	Similar to microtubule organization protein. (Os01t0816400-01);Similar to Microtubule bundling polypeptide TMBP200. (Os01t0816400-02)
Os01g0816450	20.130778983861	63.2080748373861	5.98203696948764	2.21237695187069e-09	1.29969866893153e-08	Up	0.111184306816387	0	0.0633543561256988	2.07499836964784	3.72099006398544	1.56693277707205	MOR1	Non-protein coding transcript. (Os01t0816450-00)
Os01g0817650	12.857126947007	4.45892706163896	2.15669660048779	0.00213572036325171	0.0054558836361814	Up	0.322485375033801	0.386429831506879	0.808529162730028	2.16664017407394	1.10435642524862	1.17630691852616	At2g38640	Protein of unknown function DUF567 family protein. (Os01t0817650-00)
Os01g0817900	67.7347667229562	2.6323556597987	1.39635442598919	1.21123404669239e-05	4.56415011230906e-05	Up	2.83248513267481	2.7487659139955	1.72765042479506	4.46719394229918	4.34694242403078	4.1671370744314		Hypothetical protein. (Os01t0817900-00)
Os01g0818300	99.3473990746131	0.322234222425864	-1.63382	4.21760338801723e-07	1.92109516959686e-06	Down	9.29861526144691	8.93858134553808	10.6409300075106	0.93609269365838	2.64259415651552	2.62284749663782	SPIN1	K Homology domain containing protein. (Os01t0818300-01)
Os01g0818400	43.1085825088437	0.277002223482539	-1.85203	2.55074870530068e-06	1.04829991054248e-05	Down	3.31403399085047	3.30930148526938	4.06728519869042	0.654169921284682	0.79363380701355	0.528337657018275	WOX8	Homeodomain-like containing protein. (Os01t0818400-01);Homeodomain-like containing protein. (Os01t0818400-02);Homeodomain-like containing protein. (Os01t0818400-03)
Os01g0818600	53.1783777578402	0.107179927758195	-3.22189	4.21954047989547e-13	3.41030548813835e-12	Down	4.57057650453312	4.50319563649349	5.4171056591284	0.51179554382179	0.189721379000942	0.353643524694989	At1g06840	Similar to Leucine-rich repeat transmembrane protein kinase. (Os01t0818600-01);Similar to cDNA clone:J013021N20, full insert sequence. (Os01t0818600-02)
Os01g0819700	191.980807669803	2.1926577297925	1.13268062730151	1.47200055818556e-06	6.25147778040897e-06	Up	6.67348505060027	8.33925117869165	7.09543647990316	10.6454827071397	8.64694082698572	13.2282191446283		Hypothetical conserved gene. (Os01t0819700-01)
Os01g0821600	123.376778336238	6.09084826237479	2.60664316387879	5.76012976451325e-23	9.15280203271368e-22	Up	1.96425608708951	2.07247662429023	2.36522929535942	7.53916074305383	7.49966989640476	10.9992536116038	WRKY46	WRKY transcription factor 48-like protein (WRKY transcription factor 21). (Os01t0821600-01)
Os01g0821700	668.013313623164	2.6589842987735	1.41087525814764	8.51266052821315e-24	1.42442240614824e-22	Up	22.5113339952027	23.3989577190348	20.5740165912514	36.2363881952835	42.2099068051769	40.3173430114455	FAX3	Similar to Chitin-binding lectin 1 precursor (PL-I). (Os01t0821700-01)
Os01g0821800	146.693303513815	0.356742028795556	-1.48705	9.33859265505724e-09	5.15327626258056e-08	Down	15.1347693224724	11.5880034283518	13.5672868250049	3.9249402872113	3.50750717340182	2.17934883639484	At4g13780	Nucleic acid-binding, OB-fold-like domain containing protein. (Os01t0821800-01);Similar to methionyl-tRNA synthetase. (Os01t0821800-02);Nucleic acid-binding, OB-fold-like domain containing protein. (Os01t0821800-03)
Os01g0822200	72.5513728046205	0.331814210086604	-1.59155	6.63940648936455e-06	2.58754035310829e-05	Down	4.78118569991539	3.61374064081308	5.96053457735183	1.28175391324732	1.27466273262699	0.613158875994124	PBL15	Protein kinase, core domain containing protein. (Os01t0822200-01)
Os01g0823100	112.389941564029	3.14359938618445	1.65241737523307	3.8486696501459e-08	1.9820580386756e-07	Up	4.08359449210091	4.70834495227102	2.39885426107015	7.22824674786064	7.79820044567912	8.79486883670138	EXPA2	Alpha-expansin OsEXPA2. (Os01t0823100-01)
Os01g0823500	19.7500398290223	5.04361865773308	2.33445919925944	7.90422060375533e-06	3.05055813804151e-05	Up	0.368675235813659	0.404963636375314	0.420152499093908	1.30728968573039	1.37731020726649	1.34479038167673	OFP2	OVATE family protein, Regulation of growth and development, Resistance to drought and cold stresses (Os01t0823500-01)
Os01g0824700	17.0482274220881	0.216917596855468	-2.20478	0.00115857247179621	0.00312735884911779	Down	1.27359548309027	1.13354015898964	1.45142464986596	0.103342256720182	0.0861946343692885	0.367241381243744		Cyclin-like F-box domain containing protein. (Os01t0824700-01)
Os01g0827600	71.7386439156024	0.214085687134456	-2.22374	2.28892063455974e-11	1.61040330290376e-10	Down	4.61780017321464	3.30262041606303	4.31436151818652	0.504661042595902	0.550437026713988	0.689763332299136	EXO70B1	Exo70 exocyst complex subunit family protein. (Os01t0827600-01)
Os01g0829400	57.8281384045706	3.40759481884968	1.76875380164706	2.70380725615672e-08	1.41480554621077e-07	Up	2.00527269566473	2.5586338843713	2.66614161925026	5.82147763943099	5.11563451530455	5.54128052528851	At5g39865	Thioredoxin fold domain containing protein. (Os01t0829400-01)
Os01g0829600	39.5044965931919	3.69416886342203	1.88524981457522	2.60296342120634e-05	9.31372347592821e-05	Up	1.31189395911932	1.26908240664817	0.794256284287124	4.05507499569507	2.36116879865718	1.97121819219597		Protein of unknown function DUF688 domain containing protein. (Os01t0829600-01)
Os01g0829800	454.304819456389	0.307976981787717	-1.69911	1.7096510920063e-14	1.54727156689217e-13	Down	41.6538355200359	33.7610196151719	36.3504635064262	5.32364159058126	7.06409389897124	10.6415528707611	At3g47520	Malate dehydrogenase, Salt stress tolerance (Os01t0829800-01);Similar to Malate dehydrogenase precursor (EC 1.1.1.37). (Os01t0829800-02)
Os01g0830000	1503.56399377412	0.229137676889763	-2.12571	7.70494480850448e-41	3.35170874990641e-39	Down	121.779547004191	109.220147076309	114.770021263364	18.9438849638077	20.4607837735146	13.6152373695708	ABCI8	Similar to Plastid sufB (Fragment). (Os01t0830000-01)
Os01g0830100	233.780899261642	0.320891894464869	-1.63984	6.46922648070038e-18	7.49619034894255e-17	Down	20.2134699861443	18.9810933975596	21.3483668348402	3.66312632159151	5.19937407784347	4.1107703542519	NDA1	Pyridine nucleotide-disulphide oxidoreductase, NAD-binding region domain containing protein. (Os01t0830100-01);Similar to ATNDI1/NDA1 (ALTERNATIVE NAD(P)H DEHYDROGENASE 1); NADH dehydrogenase. (Os01t0830100-02)
Os01g0830200	1172.14081865489	2.9171709961933	1.54456995535836	1.72504525733866e-22	2.67087450062333e-21	Up	15.3827794914891	18.5981451243092	14.8162192633822	33.2153172121692	33.6772148552288	28.795797565393	RMA1	Zinc finger, RING/FYVE/PHD-type domain containing protein. (Os01t0830200-01)
Os01g0830300	68.9294367157111	0.187910580508241	-2.41188	2.55464080724787e-09	1.49351003470274e-08	Down	39.6066841977788	35.1352273925758	30.6510859420685	5.84457874117476	1.7205125056458	5.80325391831413		Non-protein coding transcript. (Os01t0830300-01)
Os01g0833200	473.868455526259	0.432032424581569	-1.21079	5.47374736170986e-11	3.73520178033894e-10	Down	64.4315897232498	58.2448567386096	66.3411354440088	17.7307444956987	14.3405332441979	22.4349222765426		Similar to expressed protein. (Os01t0833200-01)
Os01g0833700	452.301794714201	0.487635585072318	-1.03612	5.02044393924858e-11	3.43395051620221e-10	Down	27.2323651867348	25.4008034126072	30.8144289329338	7.78322636869818	8.89928981974654	10.486531758734	Os01g0833700	Clathrin adaptor, mu subunit, C-terminal domain containing protein. (Os01t0833700-01)
Os01g0833750	34.2803768656701	0.386248260658425	-1.3724	0.00416256601721544	0.00996344274785564	Down	3.73409307631496	2.65315666481304	2.41416414622679	0.804094909613852	1.11778519475077	0.357183177808406	Os01g0833700	Hypothetical protein. (Os01t0833750-00)
Os01g0833800	2222.02959457018	2.84659514648601	1.50923732213181	8.55877311985212e-25	1.51885505854746e-23	Up	52.4726444205602	63.4257059592555	52.3622259955105	112.476759451691	103.190193469835	105.751666892253	IQD1	IQ calmodulin-binding region domain containing protein. (Os01t0833800-01);Similar to cDNA clone:J013168C19, full insert sequence. (Os01t0833800-02)
Os01g0834100	27.5904967791382	2.77459869484821	1.47227912179807	0.0015936165328263	0.00417656794327116	Up	0.961048126467575	0.628753065060085	0.830869474692586	1.1132530935571	2.16657130340582	1.20880922609272	ICR2	Aldehyde dehydrogenase, conserved site domain containing protein. (Os01t0834100-01)
Os01g0834150	14.9936037534484	19.7622708990076	4.30467683262439	3.5402220401197e-07	1.63046892847735e-06	Up	0.871707890039822	0.145077179010744	0	3.79596351230938	5.20144631217144	4.81767688281097	VHA-a1	Hypothetical gene. (Os01t0834150-00)
Os01g0834250	98.4346095190325	3.75586575014725	1.90914549614977	5.26971668587016e-15	4.93706262965847e-14	Up	3.03596275337498	2.66291590585951	2.71178776744148	6.66128843426468	7.15252360425676	7.34643129902878		Hypothetical gene. (Os01t0834250-01)
Os01g0834900	122.333582190723	3.99292863545777	1.99744728729998	1.45715257074326e-16	1.53742843054966e-15	Up	12.3139318447373	10.7934604151391	9.97923372605181	33.1949375105557	27.8998641995621	27.4490648415303		Hypothetical conserved gene. (Os01t0834900-01)
Os01g0835000	45.6109120420399	0.433452621279494	-1.20605	0.00244974900083879	0.00618082323994239	Down	2.1497203050982	1.29480504075933	1.96379328942413	0.509454805526129	0.371805668592948	0.67890749292881	AN11010	Similar to predicted protein. (Os01t0835000-01)
Os01g0835166	2.80625186256363	48.2593075800108	5.59273531093727	0.00351544483762259	0.00856644259373641	Up	0	0	0	2.88225800934646	1.20200188750597	10.2425130440036		Non-protein coding transcript. (Os01t0835166-00)
Os01g0835332	9.60304378394643	163.83379115519	7.35608913713356	2.78989831676545e-07	1.30017506683183e-06	Up	0	0	0	27.3814510887913	10.8180169875537	10.2425130440036		Non-protein coding transcript. (Os01t0835332-00)
Os01g0835500	70.8318650779344	0.415188491726175	-1.26816	6.86725718722653e-05	0.000230297581238301	Down	3.18894540985477	3.59214898564719	2.83645691282052	0.725784183105524	1.15017358949347	0.80599285552374	RBOHH	Similar to Respiratory burst oxidase protein. (Os01t0835500-01);Similar to respiratory burst oxidase protein A. (Os01t0835500-02);Similar to Respiratory burst oxidase-like protein J. (Os01t0835500-03)
Os01g0835800	43.1925624112984	0.400031946400741	-1.32181	0.000837336213562037	0.00232224337951658	Down	1.94753931671085	1.78269500964834	1.78790613841871	0.336540042678009	0.421046726429634	0.71756569310198	NET2A	Hypothetical conserved gene. (Os01t0835800-01)
Os01g0836400	25.3408020386385	4.27091198155597	2.09454416604814	7.52962008950995e-05	0.000251059442538648	Up	0.590708240855328	1.51679493744167	1.92339272788798	4.40968216400012	3.6779818234464	3.35794963568382		Hypothetical conserved gene. (Os01t0836400-01);SAC3/GANP family protein. (Os01t0836400-02)
Os01g0836600	12.0411893520689	8.71660872328138	3.1237669503999	8.08938999371765e-05	0.000268336173165334	Up	0.150493175015774	0.0858732958904175	0.0245008837190917	0.320983729492435	0.736237616832412	0.499039298768673	ABCG1	ATP-binding cassette (ABC) transporter, Half-size ABC transporter of the G family, Pollen wall formation (Os01t0836600-01)
Os01g0837600	4.4513601664378	77.3088410274119	6.27256150485962	0.000473584478819511	0.0013761696197244	Up	0	0	0	0.309418874532781	2.06461500677496	0.137445487539019		Similar to plant-specific domain TIGR01589 family protein. (Os01t0837600-01)
Os01g0837900	323.878273720524	2.47445163872292	1.3071088461021	4.23704000423291e-16	4.31057909266542e-15	Up	10.4929128639008	9.84991411975235	10.2227815250765	17.3587077350921	18.2911796328345	14.982607343948	AFC1	Similar to Protein kinase AFC1 (EC 2.7.1.-). (Os01t0837900-01);Non-protein coding transcript. (Os01t0837900-02)
Os01g0838100	50.5326530338188	0.299431276273986	-1.7397	1.6948090547978e-05	6.24284432207162e-05	Down	2.06472101436229	1.97290304566931	2.86012810632007	0.332183193372736	0.332476682492967	0.708276083560716	RPA1C	Conserved hypothetical protein. (Os01t0838100-01)
Os01g0838350	128.196169608036	4.09615717358616	2.03427107403002	4.28383684439393e-19	5.35987606899913e-18	Up	12.006172393726	12.8662732471243	11.5133789108848	31.6973517183712	31.9076864683402	36.4141291661816		Conserved hypothetical protein. (Os01t0838350-01)
Os01g0838900	35.5038727518867	0.294111892845619	-1.76556	0.000226719039060052	0.000698369368630131	Down	3.91239622413529	3.34869363903553	3.5487413135225	1.19209538063621	0.621431570736088	0.330959389258261	At3g55350	Trp repressor/replication initiator domain containing protein. (Os01t0838900-01)
Os01g0839100	7486.53723820985	6.35844131283329	2.66867315138324	5.61094488694688e-97	2.2611328596495e-94	Up	213.814403348109	241.195870937188	203.331238578361	930.919065076882	934.394337048738	944.95370886419		Zinc finger, C2H2 domain containing protein. (Os01t0839100-01)
Os01g0839200	74.826088797774	5.63163672918949	2.49355427539926	6.54100801917714e-13	5.20250404814761e-12	Up	2.05349472953667	1.32683442860969	1.10127972191072	5.41041003468749	4.44998270210245	7.07647910129463	UFC	DUF966 family protein, Abiotic stress response (Os01t0839200-01)
Os01g0839400	5.11845124256657	11.2887561159832	3.49681462225891	0.00237626734558093	0.00601163109530306	Up	0.0801285622685266	0.0400070685544909	0.0456583632632968	0.299082920657131	0.561275934677627	0.398562607789053	PCMP-E102	Pentatricopeptide repeat domain containing protein. (Os01t0839400-00)
Os01g0839700	672.811576853278	0.39750670456598	-1.33095	2.85862270204013e-17	3.168179438491e-16	Down	76.0368159191097	74.518554736016	81.7717628862607	20.0774907015485	17.5037632374898	24.1324840470063	UBC7	Similar to Ubiquitin carrier protein. (Os01t0839700-01);Similar to Ubiquitin carrier protein. (Os01t0839700-02);Similar to Ubiquitin carrier protein. (Os01t0839700-03)
Os01g0840700	324.226132650474	2.03564017822858	1.02548257174661	1.22154549021425e-08	6.64725101248436e-08	Up	63.2837998410671	61.4233052619199	62.8272000681246	88.9919819646798	98.2315253223431	68.4807014015162	RPL36C	Similar to 60S ribosomal protein L36. (Os01t0840700-00)
Os01g0840900	118.726	0.495465509942102	-1.01314	7.06100003566825e-05	0.000236303248021816	Down	18.4007147358665	20.0514702078321	18.8063959419555	6.4048103821682	5.00107521071136	7.62715632923779		Conserved hypothetical protein. (Os01t0840900-01)
Os01g0841000	1348.33037996815	0.495052702178381	-1.01435	3.95422179446375e-10	2.49091935228758e-09	Down	133.63529442355	142.500571698976	119.717848844146	41.9814062891323	38.3370349641296	51.1540019553737	SPCC794.11c	ENTH/VHS domain containing protein. (Os01t0841000-01);ENTH/VHS domain containing protein. (Os01t0841000-02)
Os01g0841200	191.421941792612	0.328213477819877	-1.60729	1.50729382483837e-10	9.90131997457219e-10	Down	15.8562868643557	14.4918095572496	17.8405564802978	2.82128056040021	5.12462544887824	2.61785326683376	ESMD1	Protein of unknown function DUF246, plant family protein. (Os01t0841200-01)
Os01g0841500	611.162137978698	2.08557708149227	1.06044663422742	8.49506521449477e-12	6.19930375247902e-11	Up	15.0306554440628	15.2283036559117	12.6532138802639	20.0249054417362	21.5864379454945	18.5179572390055	MYB3R-2	R1R2R3 MYB transcription factor, Stress tolerance (Os01t0841500-01)
Os01g0841600	227.583640791528	2.36452746569432	1.24155189983795	7.90716190873791e-13	6.24969498180416e-12	Up	11.6417220387202	10.3504156952919	12.2780053537299	18.7725328045341	17.8035641888565	17.5242996612249	TPIP1	Triose phosphate isomerase (EC 5.3.1.1), Abiotic stress response, Response to methylglyoxal (cytotoxin) (Os01t0841600-01)
Os01g0842200	82.8862732495438	0.476985197645141	-1.06798	0.00236496523971665	0.00598408183747961	Down	3.78898533291773	2.65221159809954	3.95819647441277	0.762587539210941	0.809519557845864	1.7245219655637	SCL9	Similar to Scarecrow-like 9 (Fragment). (Os01t0842200-01);Similar to SCARECROW-like protein. (Os01t0842200-02)
Os01g0843700	72.3847590421376	4.99986796786128	2.32189	5.33622114459931e-15	4.99730535988827e-14	Up	4.05941001057279	3.6851028121878	3.25937942791361	10.6752043783159	12.2069095122333	14.0729782331277	SMR5	Conserved hypothetical protein. (Os01t0843700-01)
Os01g0843800	3.75240595220343	65.2876922150634	6.02873914096428	0.000764123947058003	0.00213635154402466	Up	0	0	0	0.0510443558181202	0.510894543161198	0.136045024056089	LAC5	Similar to L-ascorbate oxidase. (Os01t0843800-00)
Os01g0844000	100.966865409469	3.07495340402804	1.62056454889513	8.52227108808095e-09	4.72798653194395e-08	Up	11.7898966914318	9.81088373963724	8.53751708888665	14.8979458108376	22.3666625733954	25.0456221737768		Conserved hypothetical protein. (Os01t0844000-00)
Os01g0844300	104.007995817349	0.11438576695931	-3.12802	1.96602945178772e-21	2.86799117866369e-20	Down	14.3300055593887	12.2406925800551	13.3795086173941	0.886084678983616	0.671869355190932	1.50284958809892	FKBP20-1	FK506-binding protein, Immunophilin family protein, Mediation of RNA processing, Post-transcriptional regulation of abiotic stress response (Os01t0844300-01)
Os01g0844700	8.24316767877717	9.00569883739849	3.17083823283671	0.00166325134682978	0.00434220243191164	Up	0.398096352795964	0.0795055726782043	0.18147264720751	0.297181969890242	2.10689878869337	1.58411748350056	SIRP1	Similar to protein binding protein. (Os01t0844700-00)
Os01g0844800	680.284493835613	0.383192408439744	-1.38386	6.76881394932771e-21	9.51536515211936e-20	Down	25.2641042529388	21.215447086741	23.0593200956196	5.26543949280759	5.72257420356102	6.82780263174115	APUM2	Similar to Pumilio RBD (Fragment). (Os01t0844800-01);Hypothetical conserved gene. (Os01t0844800-02);Similar to predicted protein. (Os01t0844800-03)
Os01g0846000	85.4033840399631	0.3570222344448	-1.48591	2.05316869500285e-07	9.70555387512345e-07	Down	4.76950479947276	3.72391700441227	3.75784863326081	0.915759203874875	1.09988194998805	0.911198496776783		Nucleic acid-binding, OB-fold domain containing protein. (Os01t0846000-01)
Os01g0846450	56.3378438496946	0.182787762687432	-2.45176	3.4053021409095e-09	1.96783193822922e-08	Down	3.37561701360758	3.9600966652581	3.76624137169355	0.440546136269454	0.22046768288426	0.70449445874271	HESO1	Hypothetical conserved gene. (Os01t0846450-01);Homolog of Arabidopsis thaliana HEN1 suppressor 1, Heading date (Os01t0846450-02)
Os01g0846550	57.2458258464314	52.9399135234008	5.72628393310068	9.99111582060436e-23	1.57038042001536e-21	Up	0.236850603176086	0.47302475173251	1.88945050327819	34.0360761986059	32.8126313576734	21.2058752203058		Non-protein coding transcript. (Os01t0846550-00)
Os01g0846800	401.031836224615	0.239635238066081	-2.06109	8.45142721491252e-27	1.71601232078857e-25	Down	84.6324643032849	87.2724222467574	73.6937179943435	10.0329280843054	14.5845079157059	14.898042218807	UVR8	Regulator of chromosome condensation, RCC1 domain containing protein. (Os01t0846800-01)
Os01g0847000	96.3566630677493	3.08863617700026	1.62696994006543	1.26058528810657e-07	6.1153456168554e-07	Up	2.6415135386102	2.14826361885861	1.52068818283163	5.28553207897543	3.64549171486109	4.15390806784591	TAF12B	Hypothetical protein. (Os01t0847000-00)
Os01g0847100	29.8872369336465	5.5608961115684	2.47531738502517	1.04654896682404e-06	4.53556658288268e-06	Up	0.93020533920641	1.39331548158833	1.90815793400372	5.20804046243295	7.38457595245003	3.08458519889547		Conserved hypothetical protein. (Os01t0847100-01)
Os01g0847700	55.1866431730253	0.170076262713748	-2.55575	3.39940487883372e-09	1.96481538962869e-08	Down	5.94422936293727	6.01541526106261	6.63781479000209	1.19125171794645	0.683090952347694	0.26458013170993	AKR4C10	Aldo-keto reductase, Detoxification of reactive aldehydes, Abiotic stress tolerance (Os01t0847700-01)
Os01g0847800	54.6351843147809	0.393935375621046	-1.34397	0.000204279860965041	0.000634397962742232	Down	5.45520421508792	4.81188243415635	7.51208950093669	1.27260988719128	1.34449727255708	2.03507996065838	AKR4C10	Similar to Aldose reductase (EC 1.1.1.21) (AR) (Aldehyde reductase) (20-alpha- hydroxysteroid dehydrogenase) (EC 1.1.1.149) (20-alpha-HSD). (Os01t0847800-01);Aldo-keto reductase (Os01t0847800-02)
Os01g0847900	76.761688583494	0.388436216541051	-1.36425	2.53134834141893e-05	9.07089936103129e-05	Down	8.48385	9.64836021614931	7.62731357008956	1.40739019854375	2.49445542206506	2.81326549745417	PRA1A1	Prenylated rab acceptor PRA1 family protein. (Os01t0847900-01);Prenylated rab acceptor PRA1 family protein. (Os01t0847900-02)
Os01g0848200	38.1308078315162	0.29499577903173	-1.76123	0.000597461805729422	0.00170606773873036	Down	2.28528825226656	1.41855596657255	2.34628623489622	0.307384711004078	0.160237651183228	0.716844982489843	P5CS2	Similar to Delta 1-pyrroline-5-carboxylate synthetase (P5CS) [Includes: Glutamate 5-kinase (EC 2.7.2.11) (Gamma-glutamyl kinase) (GK); Gamma-glutamyl phosphate reductase (GPR) (EC 1.2.1.41) (Glutamate-5-semialdehyde dehydrogenase) (Glutamyl-gamma-semialdehyde dehydrogenase)]. (Os01t0848200-01);Similar to Delta 1-pyrroline-5-carboxylate synthetase (P5CS) [Includes: Glutamate 5-kinase (EC 2.7.2.11)…
Os01g0848900	555.025189958648	0.213036781646452	-2.23083	8.85732319156175e-27	1.79591357374678e-25	Down	58.4163206579376	74.1549397283581	63.8940667486939	11.2919969192427	9.82485712683449	7.00069834600285		Conserved hypothetical protein. (Os01t0848900-01)
Os01g0849100	9.7348571694309	6.61684938447043	2.72614444069258	0.00064477706238809	0.00183090687660897	Up	0.0559230590832425	0.139607999643275	0.159328663470879	0.626204865125867	0.565823309148395	0.370884648914813	ROPGEF7	Small GTPase Rac/ROP guanine nucleotide exchange factor, Signal transduction (Os01t0849100-01)
Os01g0849600	441.58695411729	0.217062292078474	-2.20382	7.44719968327453e-41	3.2493308091761e-39	Down	86.9191319910879	78.5523018568561	88.7639725795372	9.74340285762801	13.1783936602657	13.9200110784198	PHOS34	Similar to ENOD18 protein (Fragment). (Os01t0849600-01)
Os01g0849950	42.7824663268325	2.83539375568103	1.50354909845575	7.93306054172813e-05	0.000263512022459349	Up	1.3211822708416	1.91897541327848	1.14064838621198	2.68983453429066	2.9913456064069	2.7215768413266		Hypothetical protein. (Os01t0849950-00)
Os01g0850000	477.777118445854	2.02699728374446	1.0193441555384	3.36602197559583e-06	1.36384761376781e-05	Up	20.115430626445	23.1920864658795	17.8996407314748	30.0473384724362	20.527204021619	32.5684377316619		Uncharacterised conserved protein UCP022260 domain containing protein. (Os01t0850000-01)
Os01g0850100	576.382187710047	0.36804736385037	-1.44204	1.99521964763068e-13	1.6549827923386e-12	Down	41.8020998145641	42.4588797215041	46.0745694390981	10.6541463051631	13.8878779232704	7.60323792717229	ERH1	Similar to Phosphatidic acid phosphatase-like protein. (Os01t0850100-01)
Os01g0850200	517.347801896732	2.13413533358116	1.09365166580417	7.12390781328316e-08	3.5588874862674e-07	Up	24.7991799061526	29.7165194286373	23.0442626525029	37.2925658764298	29.7683597740797	44.0430227244322		Zinc finger, RING/FYVE/PHD-type domain containing protein. (Os01t0850200-00)
Os01g0850900	395.742545825614	0.310269980535935	-1.6884	1.92340250518497e-17	2.15659631652969e-16	Down	55.5191099962723	55.6219957258365	71.2406407665366	13.9588967993106	9.74957086532619	14.0143985784122	At3g10130	SOUL haem-binding protein domain containing protein. (Os01t0850900-01)
Os01g0851300	130.048206555336	3.35523089227055	1.74641204978521	1.41879219152313e-11	1.01270001075138e-10	Up	5.44641966723753	8.4978782391559	6.05171827861566	14.4843907933461	16.2139602434229	14.5612538247859	RTNLB12	Reticulon family protein. (Os01t0851300-01)
Os01g0851700	768.788064100777	0.123070047559521	-3.02245	4.50754329377108e-58	4.52547988473245e-56	Down	41.2301805384942	40.3999437241087	49.6720290238307	3.31573223548661	2.8256721315745	4.64272869864586		Similar to Cytosolic starch phosphorylase (Fragment). (Os01t0851700-01)
Os01g0852200	116.569358233903	0.157329363144611	-2.66814	1.60841579802302e-09	9.5867264543217e-09	Down	11.1582381511425	8.85904	10.388401198662	2.16208321198677	0.427103969762802	0.606573920128932	PHT4	Similar to sialin. (Os01t0852200-01);Similar to sialin. (Os01t0852200-02);Major facilitator superfamily protein. (Os01t0852200-03)
Os01g0853000	65.8705	0.252039305338198	-1.98828	4.73650847396368e-09	2.70058281910162e-08	Down	10.8339591218563	8.39559747043957	10.353205260205	1.05307725066212	1.9323473787133	1.9646862483055		Conserved hypothetical protein. (Os01t0853000-01)
Os01g0853400	457.31778217882	0.23475047552234	-2.0908	3.70036744422895e-28	8.18963855029009e-27	Down	34.8339096164171	30.4882174510516	30.3972559690204	3.89278140022741	4.74851901997617	6.39801751430475	COI1A	Component of the SCF E3 ubiquitin ligase complex, Jasmonate-regulated defense responses, Promoting leaf senescence (Os01t0853400-01)
Os01g0854800	26.9296037238326	7.32648664637333	2.87312153219468	1.29729850269831e-07	6.28819179014223e-07	Up	0.387235627960117	0.359062458748868	0.12608698157303	1.4969921996532	1.85136600828324	1.00892	CYP86A1	Similar to Cytochrome P450 86A1 (EC 1.14.-.-) (CYPLXXXVI) (P450-dependent fatty acid omega-hydroxylase). (Os01t0854800-01)
Os01g0855200	688.00322459229	0.479282946643595	-1.06105	2.50775353042421e-08	1.31744466205429e-07	Down	31.065875707164	38.4441150530306	34.2963664899651	8.93904307668252	10.4099626393703	14.0849948913733		Tetratricopeptide-like helical domain containing protein. (Os01t0855200-01)
Os01g0855700	15.9430145540436	4.65663932702671	2.21928914471771	0.000980314521639782	0.00268769024335049	Up	0.344854478224381	0.0794681582910616	0.332543288576962	0.445563179327205	0.867138302845482	1.01159878828718	HSPRO2	Hypothetical protein. (Os01t0855700-01)
Os01g0856500	19.4826116680672	2.93557074366109	1.55364102428909	0.0028333304978968	0.00704931267333868	Up	0.304705100302208	0.468107654521153	0.373961929131152	0.612404924231201	0.875637133850501	0.777238515813163	Os01g0856500	Auxin transporter, Primary root and root hair elongation, Cd stress response (Os01t0856500-01);Amino acid transporter, transmembrane domain containing protein. (Os01t0856500-02);Splicing variant with unknown function (Os01t0856500-03);Similar to auxin transporter-like protein 1. (Os01t0856500-04)
Os01g0856550	12.9255950891527	14.1954410147932	3.82735576536366	1.35331774710347e-06	5.7821402491838e-06	Up	0.0344984354687322	0.137796684103228	0.117946114647721	1.09451719387973	0.912903514317568	0.743585134544019	Os01g0856500	Non-protein coding transcript. (Os01t0856550-00)
Os01g0856600	240.259228001193	2.00562815759213	1.00405415583842	4.29906714797665e-08	2.20150782383591e-07	Up	10.6109070222887	11.1752097596805	11.0060491815955	13.5370757608092	13.6135552009224	16.9057949672993	NUP62	Nsp1-like, C-terminal family protein. (Os01t0856600-01)
Os01g0856900	2008.88436137137	3.01063741515802	1.59006896815831	7.26912812804828e-30	1.7753682881761e-28	Up	62.7274365112623	68.871054189239	57.7386294418884	131.360083609392	120.47210901455	130.479839868903	GWD3	Carbohydrate-binding module 20 (CBM20)-containing protein, Starch biosynthesis (Os01t0856900-01)
Os01g0857000	898.356951838103	4.66971594744262	2.22333479539972	2.87417619326153e-62	3.43186099783882e-60	Up	10.8396588057377	11.5612345886407	10.6468	32.1943798672118	38.4402272164881	33.0074849835567	CPL2	Double-stranded RNA-binding-like domain containing protein. (Os01t0857000-01);Similar to CPL2 (CTD phosphatase-like 2); double-stranded RNA binding. (Os01t0857000-02)
Os01g0857100	30.0496710805446	3.83436852682083	1.9389890032205	6.33370026918851e-05	0.000213415762757525	Up	1.1169836900114	1.63590330255708	1.86698675885349	2.08459215339126	5.21608480905826	4.56820140882657		Non-protein coding transcript. (Os01t0857100-01)
Os01g0857600	33.3030833295147	3.33639491747566	1.73829006568994	6.92429554450547e-05	0.000231942317275255	Up	0.632191890346637	0.841718810559531	0.510328220044297	1.62228026741019	1.76312332938375	1.09185667671183		Similar to H0811D08.6 protein. (Os01t0857600-01)
Os01g0857900	56.2626226829087	0.329048311037612	-1.60363	5.98182695846112e-06	2.34354184714757e-05	Down	3.37479063399148	4.6551299387902	3.91119130054542	0.854002373139691	0.934890356949086	0.853542753666967	ATCSA-1	Conserved hypothetical protein. (Os01t0857900-01)
Os01g0858000	96.8025228902238	0.332441451948246	-1.58883	1.66714994951044e-09	9.91439962800688e-09	Down	4.76590028677812	4.27148234750552	5.07519760963706	0.874864177473145	1.21616268590347	1.03631802108422		WD40 repeat domain containing protein. (Os01t0858000-00)
Os01g0858500	143.137571377059	0.386997710555396	-1.3696	3.89534208278769e-07	1.78298391752776e-06	Down	16.0509191369765	15.9320220728457	17.0872045513854	4.75339140586592	2.69297609579342	5.25878387105811	TAF12	Similar to Transcription initiation factor TFIID subunit 12 (Transcription initiation factor TFIID 20/15 kDa subunits) (TAFII-20/TAFII-15) (TAFII20/TAFII15). (Os01t0858500-01)
Os01g0858700	41.4456377978969	0.427834853820204	-1.22487	0.00133069229653531	0.00354123057726975	Down	2.64401705234092	2.42902203657013	2.53108378863158	0.789511574792838	0.864291225866158	0.526057775946714		Conserved hypothetical protein. (Os01t0858700-01)
Os01g0858900	252.560201064907	5.73007777492232	2.51855472096006	2.62573365368069e-24	4.5375617606638e-23	Up	3.76500179594194	5.36094718630178	3.73449833548368	15.4843384831123	13.5661932263351	20.5768729891439	STLP1	Glycosyl transferase, family 29 protein. (Os01t0858900-01)
Os01g0859300	779.693615126606	0.114627436772522	-3.12498	3.48436263305544e-63	4.28384668636032e-61	Down	91.6964519381574	90.929911890734	92.9390967385251	6.97884772764128	5.26352978967857	8.90437244607053	ABI5	bZIP transcription factor, Stress response and ABA signal transduction, Regulation of plant fertility (Os01t0859300-01);bZIP transcription factor, Stress response and ABA signal transduction, Regulation of plant fertility (Os01t0859300-02)
Os01g0859400	147.916533970956	0.377809491830054	-1.40427	3.76999724678525e-09	2.16778577319608e-08	Down	5.34934831192433	5.2070443962644	5.41321039987569	0.922828222290751	1.46943292946304	1.63970055309707	LG2	Protein-tyrosine phosphatase, dual specificity domain containing protein. (Os01t0859400-01);Protein-tyrosine phosphatase, dual specificity domain containing protein. (Os01t0859400-02);Protein-tyrosine phosphatase, dual specificity domain containing protein. (Os01t0859400-03)
Os01g0859500	55.508413171814	0.146640301670021	-2.76965	9.66588602996295e-12	7.00788813491692e-11	Down	4.75449181283361	4.8663948628422	4.60559785300915	0.554572574281211	0.601317760275785	0.246344047249691	LG2	Similar to Basic leucine zipper protein (Liguleless2). (Os01t0859500-01)
Os01g0860601	2678.62763426814	0.323198031367353	-1.62951	2.06818704565766e-18	2.47151759183514e-17	Down	377.248353028003	462.134266486853	398.43735579898	98.7284224278444	104.138273418649	65.8348781412171	FDX6	Similar to Ferredoxin, root R-B1. (Os01t0860601-01)
Os01g0860700	26.2226072468895	5.21032562315219	2.38137353761455	2.06225423317059e-06	8.59223242036828e-06	Up	1.74896364254609	1.88080963338034	1.9931673566801	6.02591411977923	4.39777778889415	9.14553745247696	Os06g0247900	Conserved hypothetical protein. (Os01t0860700-01)
Os01g0860900	39.244549222831	3.03418718834222	1.60131009262601	0.000331472318902812	0.000993355642735497	Up	0.961640385600388	1.55471823355787	1.93089255330948	1.9656016237582	4.49066342862709	2.58142946539571		Conserved hypothetical protein. (Os01t0860900-01)
Os01g0861900	35.0238454027117	2.55827378241101	1.3551706674215	0.000607160684495755	0.0017303572596645	Up	0.875900343820997	1.12454940977917	1.03385027537863	1.98495127058765	1.50950625495339	1.71158531652363		Similar to transposon protein Mutator sub-class. (Os01t0861900-01)
Os01g0862300	411.40830713427	0.442995465914675	-1.17464	1.07010349003037e-11	7.72556674875122e-11	Down	31.1044664321215	30.5827262714617	34.9416733895153	7.96505279687656	8.98188812002491	11.6616377313542	SNX1	Similar to Sorting nexin 1. (Os01t0862300-01);Similar to Sorting nexin 1. (Os01t0862300-02)
Os01g0862800	22.1992390752103	24.9302848631988	4.63982746260952	1.60899057648668e-09	9.5881827021485e-09	Up	0	0.0451402930682988	0.360616856279238	1.9403813944237	1.89987627928971	2.54830767594396	NAC090	NAC (NAM ATAF1/2 CUC2) transcription factor, Early and transient regulator of abiotic stress responses (Os01t0862800-01)
Os01g0863300	1263.99256678929	3.89181034256381	1.96044140577432	1.12944083484146e-68	1.70680863661067e-66	Up	46.6551869742183	47.0270430393308	46.7266444812654	119.236235428523	124.741344859188	122.038745060448	DIVARICATA	Similar to MCB2 protein. (Os01t0863300-01)
Os01g0863500	3.13981273031558	53.6989066743037	5.74682080969735	0.00162814038476799	0.00426012203661677	Up	0	0	0	0.810288195182123	0.563197290038098	0.119978089251005	SIED1	Control of leaf rolling and bending (Os01t0863500-01)
Os01g0863800	3.39321379540594	58.132438631044	5.86127152516917	0.00120093873372786	0.00322730734084595	Up	0	0	0	0.482579896060301	0.100626304802679	0.857458087399384	OFP13	Protein of unknown function DUF623, plant domain containing protein. (Os01t0863800-00)
Os01g0864566	110.222211499195	39.2620404090984	5.29506324506271	1.52411256959274e-48	1.03322724782087e-46	Up	1.79905670923112	1.59687788528138	2.05025480142953	44.7669861026152	46.6734775467743	51.0400406208726		Hypothetical conserved gene. (Os01t0864566-00)
Os01g0864700	68.5192335482642	3.65516692871209	1.86993729447479	2.04445430902059e-08	1.08544998675631e-07	Up	3.67234159973345	5.31729126458922	4.28972964425049	13.7071553538952	9.43199526710709	9.43762500756521	NEK5	Similar to Serine/threonine-protein kinase Nek5. (Os01t0864700-00)
Os01g0865100	198.615483962088	0.386014840585834	-1.37327	1.0106523591582e-05	3.85083101785621e-05	Down	17.1445138840422	13.3106001596195	34.2177079200364	5.02559318508658	5.86837227244156	5.58098715325634	At2g26230	Similar to Uricase (Fragment). (Os01t0865100-01);Similar to Uricase. (Os01t0865100-02)
Os01g0865600	146.550207895874	0.47118303502278	-1.08564	3.60013848017871e-05	0.00012627903530269	Down	5.1697761285842	5.85733118503342	5.32511799689339	1.05140569947059	2.11498627237235	2.00552439783566	LHW	Basic helix-loop-helix dimerisation region bHLH domain containing protein. (Os01t0865600-01);Basic helix-loop-helix dimerisation region bHLH domain containing protein. (Os01t0865600-02)
Os01g0865700	17.2947943052729	8.07170184752731	3.01287288516801	2.90813486495422e-06	1.18727357684884e-05	Up	0.188656102931421	0.11303201898829	0.429995429126229	1.05624917009182	1.23337944681837	1.56397141108656	PUB23	Zinc finger, RING/FYVE/PHD-type domain containing protein. (Os01t0865700-00)
Os01g0866100	1369.44654621833	2.61386433767067	1.38618426567478	4.57256028677033e-16	4.63891037484759e-15	Up	79.5527884682758	91.7526110935549	92.9893065188363	144.653323844075	128.657774531561	188.795121683596	ACT7	Similar to Actin 4. (Os01t0866100-01)
Os01g0866500	1990.19613714446	0.233393039276144	-2.09917	7.98648248004519e-47	4.91991059784525e-45	Down	278.090705327248	278.89346469757	277.624894986776	41.7299672122431	37.4079920133924	51.1923934496579	IPP	Similar to Soluble inorganic pyrophosphatase (EC 3.6.1.1) (Pyrophosphate phospho- hydrolase) (PPase). (Os01t0866500-01)
Os01g0866800	604.343193739459	0.199881963840221	-2.32278	1.4137370969765e-30	3.58249623308061e-29	Down	47.739426846796	50.6948605162483	42.182551597283	7.34093173213818	4.75732072344229	6.75635649589394	TULP3	Similar to F24P17.15 protein (Tubby-like protein TULP9). (Os01t0866800-01)
Os01g0867300	790.409288213592	0.444800975571069	-1.16877	2.47924967118439e-16	2.57279789733244e-15	Down	60.5345605707222	65.9808884467911	59.4957741502336	19.0751635838341	18.0528	18.3730549154723	BZIP12	bZIP transcription factor, Abiotic stress response, ABA signaling, Suppressor of floral transition upon drought stress (Os01t0867300-01)
Os01g0867400	98.3434537487552	0.39573362411739	-1.3374	1.92562480908891e-06	8.05304177511021e-06	Down	20.8176562068173	19.1625346233766	20.014392109193	3.83717023736702	7.3344036144931	4.68735066926381		Non-protein coding transcript. (Os01t0867400-01)
Os01g0868200	92.7852929796914	0.401452269270192	-1.3167	1.53650592338252e-06	6.51113179011886e-06	Down	6.06886762920754	6.14760791472649	6.91624946127504	1.7969356999264	1.36251766751453	1.98342660071835	PAT08	Zinc finger, DHHC-type domain containing protein. (Os01t0868200-01);Zinc finger, DHHC-type domain containing protein. (Os01t0868200-02)
Os01g0869000	650.646512004069	0.497459947648956	-1.00735	2.10404907832479e-14	1.89123246615842e-13	Down	31.2205533540416	26.0005938535636	31.9324056118129	9.74952805395965	10.0602714753201	9.79135473135106		Protein of unknown function DUF639 family protein. (Os01t0869000-01);Hypothetical conserved gene. (Os01t0869000-02);Protein of unknown function DUF639 domain containing protein. (Os01t0869000-03)
Os01g0869400	43.4479082309374	14.7783272887115	3.88541107960502	9.78310093459224e-18	1.1228507658908e-16	Up	0.238520917725988	0.317573740232263	0.543650074285968	3.33858165045949	3.15589071028542	4.21835516057694	RhGT1	Similar to Anthocyanidin 5,3-O-glucosyltransferase. (Os01t0869400-01)
Os01g0869450	6.29464155044861	14.1368581905125	3.82138962262973	0.000545516382837415	0.0015694752452184	Up	0.0780754065871308	0.0389819566870974	0.0444884467530876	0.291419438618132	0.729192280786169	0.517800174662232	UGT1	Hypothetical protein. (Os01t0869450-00)
Os01g0869800	69.2759223914132	2.1013210029036	1.07129656844717	0.0021514242404117	0.00549157812800502	Up	4.7681766165712	4.07361447380168	2.83772735360766	3.95497809553179	5.11302682598873	7.46649358999558	PSBS1	22-kDa Photosystem II protein, Photoprotection (Os01t0869800-01)
Os01g0869900	1537.24951828052	2.28931853222434	1.19491821120673	7.76445321870124e-27	1.58095165010959e-25	Up	61.0743543818086	56.7863968068676	59.2292740532376	93.0691670372143	90.9607181410893	87.0587550786497	SAPK4	Serine/threonine protein kinase, Hyperosmotic stress response (Os01t0869900-01)
Os01g0870350	170.469196302144	3.23125	1.6920931551725	1.68168022815632e-09	9.99671211226301e-09	Up	5.17653447084669	5.30340571381911	2.79643181224596	10.727259013319	9.36586682411478	8.86142284598612	AMT3-1	Hypothetical protein. (Os01t0870350-00)
Os01g0870750	3.6364846994134	31.5486878478097	4.97950809772358	0.00416495905591794	0.00996752614710154	Up	0	0	0.0316303875487241	0.0517983344860392	0.475237575414718	0.138054551737862	At2g19130	Hypothetical protein. (Os01t0870750-00)
Os01g0871200	282.569552431911	0.26686064906858	-1.90584	1.38058436343778e-15	1.35329916571443e-14	Down	19.8196223650598	18.9599768639882	20.5670152924727	3.60865843190209	2.29920799349045	4.6753729443954	Os01g0871200	Zinc finger, C2H2-type domain containing protein. (Os01t0871200-01);Zinc finger, C2H2-type domain containing protein. (Os01t0871200-02);Zinc finger, C2H2-type domain containing protein. (Os01t0871200-03);Zinc finger, C2H2-type domain containing protein. (Os01t0871200-04)
Os01g0871733	13.9878182836895	7.42098076130767	2.89160986689609	0.000185457069294399	0.000581231028902246	Up	0.256729411119947	0.292986053122543	0.0417965628571624	0.479126168762537	1.08469526218008	1.45940816957501	NPF5.13	Hypothetical protein. (Os01t0871733-00)
Os01g0871800	4.68610023504616	21.1205579279366	4.40057604081648	0.00213988474799732	0.00546507842295065	Up	0.0187776294323479	0	0.0213995060331308	0.245308767950706	0.0876876793350456	0.217934883639484	NPF5.10	TGF-beta receptor, type I/II extracellular region family protein. (Os01t0871800-01)
Os01g0872100	63.5414203962187	0.36585611929514	-1.45065	2.78543900461309e-05	9.93601090716116e-05	Down	5.05504862566259	5.24708636110599	5.04076411553038	0.744795874981562	1.24242318991767	1.76449192262481	NPF5.10	TGF-beta receptor, type I/II extracellular region family protein. (Os01t0872100-01)
Os01g0872500	108.920996229672	0.405598962243621	-1.30187	9.35322905863437e-07	4.07789543405374e-06	Down	9.05002923825183	6.70399665191515	6.97689015848474	1.87664333137406	1.88750873520743	2.40277211164749	NPF5.10	Oligopeptide transporter domain containing protein. (Os01t0872500-01);Similar to peptide transporter PTR2-B. (Os01t0872500-02)
Os01g0872800	130.658843352717	0.378435488401165	-1.40188	8.04529086426433e-10	4.93413896484104e-09	Down	7.6926108655714	7.6312543504336	8.36430571786776	2.0240286110377	1.84522079464563	2.13271118919605	PDPK2	Similar to 3-phosphoinositide-dependent protein kinase-1 (Fragment). (Os01t0872800-01);Similar to 3-phosphoinositide dependent protein kinase 1. (Os01t0872800-02)
Os01g0873100	65.4968914874159	2.04256141607914	1.03037945821953	0.00376931314280999	0.0091245303553005	Up	5.26740210276522	7.65912372600328	6.63475898036375	11.2100936511057	5.89769122836945	9.65272899372389	PUR1	Similar to Amidophosphoribosyltransferase, chloroplast precursor (EC 2.4.2.14) (Glutamine phosphoribosylpyrophosphate amidotransferase) (ATASE) (GPAT). (Os01t0873100-01)
Os01g0873700	564.431619085387	2.01932164538527	1.01387072703568	8.7997265969541e-15	8.1235783395044e-14	Up	21.4073470170652	19.0313625113713	21.7961611628163	28.6801828227647	28.6219544689219	26.6480620245293	At2g21120	Protein of unknown function DUF803 family protein. (Os01t0873700-01)
Os01g0873900	292.876411004646	0.283233102806546	-1.81994	2.91228325395038e-20	3.89579984386216e-19	Down	32.0895839953001	27.3109039291128	28.3795205158132	6.67031178179559	4.89830266080137	5.08860895285741		Similar to F23M19.3. (Os01t0873900-00)
Os01g0875150	10.2587655616888	89.2430099927423	6.47966726858113	2.9841606755382e-06	1.21608738765086e-05	Up	0	0.0580308716042976	0	1.51838540492375	0.72367948691081	1.63801014015573		Hypothetical gene. (Os01t0875150-00)
Os01g0875500	350.196927097046	0.429384911789425	-1.21966	1.46861322936949e-10	9.65816247736986e-10	Down	16.0755573913747	13.7240919977747	13.0455573451035	3.8243435949774	3.57474080615219	4.92064321418287	Os01g0875500	Similar to Beta-galactosidase (EC 3.2.1.23). (Os01t0875500-01);Similar to cDNA clone:J033105C09, full insert sequence. (Os01t0875500-02)
Os01g0875700	113.625606594107	0.414936643724629	-1.26904	4.16832625703519e-06	1.66934418699622e-05	Down	10.7311679606056	11.6900112459763	11.2627741813167	2.77056780055688	2.37687054956033	4.21954544137846	psi1	Heat shock protein DnaJ family protein. (Os01t0875700-01)
Os01g0875800	3.59156706914454	60.9702154279948	5.93003273841087	0.00096882026270238	0.00265868910643238	Up	0	0	0	0.677753583443315	0.125620812867481	0.133805199035838	BC10	Protein of unknown function DUF266, plant family protein. (Os01t0875800-01)
Os01g0876100	3.80292085916035	65.4673487366018	6.03270364946667	0.00101076711951013	0.00276412893238328	Up	0	0	0	0.0803378521123678	0.0335036799495745	0.428237945138753	CLC-C	Similar to Chloride channel. (Os01t0876100-00)
Os01g0876200	6.08744835511161	27.7395465628367	4.79387230010859	0.000694561478684169	0.00195771335768614	Up	0	0.0409530341623635	0	0.344424065503933	0.351112228325679	0.101996651356711	CLC-C	Similar to Chloride channel protein CLC-c (AtCLC-c). (Os01t0876200-01)
Os01g0876300	677.539173108538	4.21111498378008	2.07420226858811	1.21897664051354e-33	3.6765703975572e-32	Up	16.2582429937934	21.3058082725847	17.1180496769367	51.9242816854103	48.0909945181419	54.6910265480771	At5g07610	F-box associated type 1 domain containing protein. (Os01t0876300-01);Similar to F-box protein interaction domain containing protein. (Os01t0876300-02)
Os01g0877300	99.9768991572161	0.446225855714024	-1.16415	1.42706371186219e-05	5.31667354900893e-05	Down	4.81333905318404	4.48469376088804	4.4985	1.12757146131989	1.22261499597338	1.7697518295485	MAD1	Mitotic checkpoint family protein. (Os01t0877300-01)
Os01g0877450	64.3414782413611	4.44448799347216	2.15201722966822	2.86976985699777e-11	2.00159549040361e-10	Up	2.19548043323012	2.54786068906869	2.16391805007018	8.08397522726698	7.01969102303485	5.50939385840615	At1g33420	Hypothetical conserved gene. (Os01t0877450-00)
Os01g0877900	61.7923693110483	0.376071055527508	-1.41092	4.76523730625033e-05	0.000163683391074764	Down	12.6263276750951	10.2493253287244	13.4609696259559	3.0405322930967	2.02881243440314	4.0518611933468		Conserved hypothetical protein. (Os01t0877900-01)
Os01g0878300	29.4650266788723	0.223930137500497	-2.15888	7.91688526875975e-05	0.000263053635071399	Down	1.34336803647565	1.42635155907034	1.29839162789373	0.0952058075485481	0.397041347456722	0.1127757846474	CEPR2	Protein kinase, core domain containing protein. (Os01t0878300-01);Hypothetical conserved gene. (Os01t0878300-02)
Os01g0878900	13.1323165451098	5.59124231594101	2.48316887053166	0.000287394819787179	0.000869815489238461	Up	0.280682706502449	0.326995533770274	0.319873778148341	0.611134374595867	1.23791231734017	1.62881457432132	LIGB	Similar to 4,5-DOPA dioxygenase extradiol-like protein. (Os01t0878900-01)
Os01g0879300	22.8819464167455	6.46219764852446	2.69202487659916	2.42447135917692e-07	1.13552924110603e-06	Up	0.663181688893041	0.827793315531892	1.03919777680301	3.2488981825942	3.09692251016244	4.53570108878762		Hypothetical conserved gene. (Os01t0879300-00)
Os01g0879400	92.0683730754154	0.226648523605359	-2.14147	2.08380391858143e-10	1.35019139565967e-09	Down	8.17539838643539	7.18529993601284	7.50238086852992	0.571442	1.81116416944137	1.06611708965627		Glycoside hydrolase, family 43 protein. (Os01t0879400-01)
Os01g0880100	215.070228958897	3.93991462553304	1.97816436809419	4.68776620639875e-23	7.47748963599008e-22	Up	12.3935017747033	11.5774	10.3879576605763	33.2767930029439	27.8796239212732	29.563452099882		Conserved hypothetical protein. (Os01t0880100-01)
Os01g0880200	723.212732826158	0.207008043109743	-2.27224	6.34406833010871e-48	4.20258316434028e-46	Down	40.9792688236872	44.470757512955	40.6360295172557	5.44287431107891	5.4675652322543	6.6002901040263	GUX1	Xylan glucuronosyltransferase, Accumulation of cellulose and hemicellulose in the cell wall deposition (Os01t0880200-01);Similar to secondary cell wall-related glycosyltransferase family 8. (Os01t0880200-02);Similar to cDNA clone:J013112C08, full insert sequence. (Os01t0880200-03)
Os01g0880250	65.5819278268352	0.210855582007342	-2.24567	3.12732666474488e-10	1.98989875389414e-09	Down	4.77484396044723	5.61264702999552	4.16666819599973	0.661970680268584	0.637072636408052	0.769056067740106	GUX1	Hypothetical protein. (Os01t0880250-00)
Os01g0881400	274.144230834434	2.89516971000172	1.53364791906138	1.63281300820235e-19	2.09350726615074e-18	Up	5.87896642530471	6.13033093108251	6.13657251595382	10.4862584890113	13.443339984123	11.3000867835494	LIG6	DNA repair metallo-beta-lactamase domain containing protein. (Os01t0881400-00)
Os01g0881966	24.5894484275064	0.212190844353145	-2.23657	0.00083275965402342	0.0023102133436743	Down	9.85235628521409	9.09107526172635	5.96932592628597	1.62924097652217	1.94128623424636	0		Hypothetical conserved gene. (Os01t0881966-01)
Os01g0882000	11.3415	25.7605928751334	4.68709389207328	1.28654082118991e-06	5.51062620708963e-06	Up	0.0364621239042099	0.0728201105513178	0.0415532452208658	1.08877016653191	0.62432568930614	0.906820163582143		Conserved hypothetical protein. (Os01t0882000-01)
Os01g0883100	12.4657852306493	0.188980613910356	-2.40369	0.00349112726487512	0.0085136205740756	Down	1.86833856482651	1.81236566809634	1.88587199853714	0.199247002540049	0.498557601067816	0	MADS2	Similar to PISTILLATA-like MADS box protein. (Os01t0883100-01)
Os01g0883600	9.23501972624564	28.5348102711412	4.83465106540852	2.89881893562306e-05	0.000103214175257213	Up	0.152558710570794	0	0.0869300637502822	1.42357804250535	2.4934626435002	0.632360835768152		Non-protein coding transcript. (Os01t0883600-01)
Os01g0883800	23.4722026332685	7.59961539271071	2.92592640736288	1.37230511038752e-07	6.62960918712853e-07	Up	0.457552301590166	0.548278689508136	0.208575704907333	2.13478931292909	1.63811783207997	2.50347138017499	20ox2	Similar to GA C20oxidase2. (Os01t0883800-01);GA 20-oxidase2, GA metabolism (Os01t0883800-02)
Os01g0884200	9.63893841946551	6.79131939547494	2.76369188380656	0.00120220409658723	0.00322951132881016	Up	0.287055091309527	0.0716612927513287	0.0817839810457779	0.535722048840971	1.00536631456578	0.475941089886864		Hypothetical gene. (Os01t0884200-01)
Os01g0884700	463.335110741416	0.486486301078325	-1.03953	1.66926620821823e-11	1.1859392515047e-10	Down	62.3101863419414	54.2368167465212	60.2709824166268	15.5618570737662	21.5142506025131	20.4538938295148		Conserved hypothetical protein. (Os01t0884700-00)
Os01g0884900	96.735649776192	0.468551217779198	-1.09372	6.63255419060989e-05	0.000222761384234918	Down	23.8054341159321	20.272612897377	23.1362695995564	8.27002549482498	5.29364268190471	7.51804202407211		Similar to DNA glycosylase. (Os01t0884900-01)
Os01g0885300	234.907209583352	0.188210062198173	-2.40958	1.72744971876316e-17	1.94572801203078e-16	Down	14.7346680646139	13.7790831734405	14.0884432893083	1.74660384002674	0.982485712683449	2.63428339823819		Conserved hypothetical protein. (Os01t0885300-01);Hypothetical conserved gene. (Os01t0885300-02);Conserved hypothetical protein. (Os01t0885300-03)
Os01g0885900	9.64809747915534	16.985710750448	4.08624968253003	6.89802780942204e-05	0.00023116918097757	Up	0	0.158340212253639	0.27106040975299	2.36742430022269	1.72777205208312	0.657263934785745	ERF020	Similar to transcriptional factor TINY. (Os01t0885900-00)
Os01g0886000	79.4981	0.382444675569919	-1.38668	2.58476373670507e-06	1.06152752753712e-05	Down	8.20847469313377	6.3148452926311	9.49778759671638	1.95398249147745	2.28166034366846	1.87481363389033		Protein of unknown function DUF179 family protein. (Os01t0886000-01)
Os01g0886300	82.0424605311135	0.470266557791093	-1.08845	0.000833901510905679	0.00231315987943865	Down	4.78387007474466	5.65942154316074	6.42413171114586	1.8765836606799	2.37151723751177	1.06093057408497	At1g09660/At1g09670	K Homology domain containing protein. (Os01t0886300-01);Hypothetical gene. (Os01t0886300-02);K Homology domain containing protein. (Os01t0886300-03)
Os01g0886600	122.756112551638	3.36720856828456	1.75155308591477	1.67632886563324e-12	1.28878330779938e-11	Up	2.58074561547112	2.08481279467291	3.46982422669915	6.2233940299546	5.5969758671317	6.3462484369868	CLPX3	Similar to CLP protease regulatory subunit CLPX precursor. (Os01t0886600-01)
Os01g0887700	354.469043597277	0.447612465774295	-1.15968	2.18471998315974e-07	1.03005606615827e-06	Down	36.5951530255011	33.4180863540862	35.4144500652991	13.0590510346372	11.5686889450555	6.91784227181739	Os01g0887700	Zinc finger, RING/FYVE/PHD-type domain containing protein. (Os01t0887700-01);Similar to Nucleic acid binding protein. (Os01t0887700-02);Similar to Nucleic acid binding protein. (Os01t0887700-03)
Os01g0888500	164.162880450473	0.0383494204285296	-4.70465	7.30490749117419e-37	2.58163082650937e-35	Down	10.9163102017753	10.3323412323079	10.6103581814093	0.113814371447327	0.158215178124659	0.53927403693636	At1g74260	Similar to Phosphoribosylformylglycinamidine synthase. (Os01t0888500-01)
Os01g0888750	58.2629344110563	5.01078220775278	2.32503583279376	0.000407521424833827	0.00119872608896528	Up	0.927484446075276	1.37208885938254	0.978691607426243	0.897522146725192	1.49719186962962	8.7140941642654	rio2	Hypothetical protein. (Os01t0888750-00)
Os01g0888900	149.783370622416	5.62635093292216	2.49219954081414	4.86014353369355e-14	4.23347537166371e-13	Up	6.63181688893041	4.78280582307315	9.44725251639096	28.0195980826908	34.8403782393274	14.9662864209154		Conserved hypothetical protein. (Os01t0888900-01)
Os01g0889000	184.161676451277	0.329862589577457	-1.60006	5.47250750092291e-14	4.74551121157437e-13	Down	11.0057763311007	10.9652516049478	12.1744232516206	2.04006450551362	2.43631850182457	3.04815201981641		Tetratricopeptide-like helical domain containing protein. (Os01t0889000-01)
Os01g0891066	28.6995986772979	7.73091680305563	2.95063951231205	4.70590787843863e-08	2.40052596858117e-07	Up	0.423439951593679	0.845670542064506	0.422243398854657	4.14882772612969	2.14215923238153	2.54500001339855		Hypothetical protein. (Os01t0891066-00)
Os01g0891100	11.0817937659655	10.5403905579283	3.3978564196943	0.000287400347934831	0.000869815489238461	Up	0	0.740657177054851	0.422640244154333	1.8456564445815	1.73183166686715	4.71413909015407		Similar to Polygalacturonase. (Os01t0891100-00)
Os01g0891300	198.458091618285	3.33576513324159	1.73801771413149	5.95573466808994e-18	6.90670029554875e-17	Up	7.45810251591971	7.26469263598281	5.94440758985899	14.6873504729522	15.0279505464727	16.6139464320704	DBR	Similar to Allyl alcohol dehydrogenase. (Os01t0891300-01);Similar to Allyl alcohol dehydrogenase. (Os01t0891300-02)
Os01g0892300	3.93601154520311	68.0915386487482	6.08940362869129	0.000276437302776588	0.000839789377035148	Up	0	0	0	0.119344772933801	0.298625539834154	0.424108594561692	At5g48380	Leucine-rich repeat, plant specific containing protein. (Os01t0892300-01)
Os01g0892500	33.579488122714	4.83292438197267	2.27289642191099	3.37087531051703e-07	1.55642818482896e-06	Up	0.906023900619074	0.5900413569829	0.763174277354854	1.69088441568578	2.26876806300043	3.33096401666889	PAE5	Similar to carboxylic ester hydrolase. (Os01t0892500-01)
Os01g0894600	29.705614572692	3.70796593051005	1.89062798827035	1.72272872291412e-05	6.33764091484128e-05	Up	1.10206145759352	1.15551207681285	1.19314274205055	2.15958041462762	2.65897387236169	3.74582619021295	SUD1	Zinc finger, RING/FYVE/PHD-type domain containing protein. (Os01t0894600-01);Similar to predicted protein. (Os01t0894600-02);Hypothetical conserved gene. (Os01t0894600-03)
Os01g0894700	29.1255466194488	3.32245038425405	1.73224765520496	0.000226732360933856	0.000698369368630131	Up	1.4919680112611	1.29551082752977	1.55243689222167	2.66335233775052	2.22142120982116	4.73230033045736		Trigger factor, ribosome-binding, bacterial domain containing protein. (Os01t0894700-01)
Os01g0895000	37.1024880677486	5.70245893098486	2.51158415130894	1.21686270822364e-06	5.23089353714409e-06	Up	1.27631192956774	1.27448933108306	3.39388090400158	8.13830020940938	10.0990837831398	4.05593853794388		Hypothetical protein. (Os01t0895000-01)
Os01g0895600	462.45664740305	0.360130621307927	-1.47341	2.79172887523422e-16	2.88777231069237e-15	Down	35.0615938886722	31.0020899820289	40.9299698477941	7.96541017445578	10.7283556016657	7.02413506705295	CRT3	Similar to Calreticulin-3. (Os01t0895600-01)
Os01g0896400	8.83319748868444	9.51026845213551	3.24948606549156	0.00137595781560417	0.00365067178051674	Up	0.209555552252448	0	0.398025508745096	0.391087053312809	1.73970037745597	1.62141392982833		Similar to JHL23J11.5 protein. (Os01t0896400-01)
Os01g0896500	122.284513091661	0.265231604711471	-1.91468	1.66366247042592e-12	1.28006275734309e-11	Down	8.16701581682952	7.58936650345967	8.92566745972733	1.58669093796061	1.00258384126983	1.79407821028994	CAS	Rhodanese-like domain containing protein. (Os01t0896500-01);Similar to predicted protein. (Os01t0896500-02)
Os01g0896800	721.888073445612	0.445612778947729	-1.16614	1.92969196349368e-18	2.30981899013074e-17	Down	76.6712021457721	68.6654215695839	84.1619224175548	20.5399305391244	22.8902968142441	24.8416651473311	RPL5A	Ribosomal protein L18/L5 domain containing protein. (Os01t0896800-01)
Os01g0897100	81.4910466460205	0.414053004219402	-1.27211	3.89330515099134e-05	0.000135737580377875	Down	5.93513168695353	4.67754032119248	4.54966835066987	1.78814307095432	1.36714945561939	1.05907004562643		Conserved hypothetical protein. (Os01t0897100-01)
Os01g0897200	156.056640807564	0.439981340729811	-1.18449	9.70258611497559e-08	4.76991758939371e-07	Down	14.5340661698366	15.6436314279794	18.5242030867579	4.39399654758199	4.44016600854614	5.48015582444731	RNS2	Similar to Ribonuclease 2 precursor (EC 3.1.27.1). (Os01t0897200-01);Similar to Ribonuclease 2 precursor (EC 3.1.27.1). (Os01t0897200-02);Similar to Ribonuclease 2 precursor (EC 3.1.27.1). (Os01t0897200-04)
Os01g0897700	256.918637737492	2.6933550764596	1.42940443900362	1.96316744091644e-16	2.0504428833042e-15	Up	3.94727480203769	3.52231482294262	4.13472124436086	6.30085991822714	6.69338834139199	7.88140930333993	FH1	Putative type I Formin, Regulation of root-hair elongation (Os01t0897700-01)
Os01g0898300	104.628153356391	0.431317700343488	-1.21318	2.07369799729323e-05	7.52198367189186e-05	Down	3.85805317112681	3.49033882325468	4.67858670978449	0.769248445021539	1.59118471566306	1.09345342528848	SRL2	Mitochondrial protein, Root development and iron homeostasis (Os01t0898300-01);Hypothetical conserved gene. (Os01t0898300-02)
Os01g0898500	5483.23967569278	3.21193435714879	1.68344240855148	1.9109932329637e-25	3.54750279299052e-24	Up	141.105861579682	184.485988328604	135.119811118361	339.358307979282	331.45432022828	325.034034192719	PLP2	Similar to Patatin (Fragment). (Os01t0898500-01)
Os01g0898600	88.6689356296464	6.08330145436048	2.60485449787011	3.11613849048677e-20	4.15508999547213e-19	Up	4.47219386144661	4.67351945669297	3.67431887537863	18.8277388968471	18.2939364760825	15.3472341436558		Conserved hypothetical protein. (Os01t0898600-01)
Os01g0899387	54.5686994801933	8.43932238761253	3.07712716631678	5.85942500992423e-11	3.98339308020036e-10	Up	2.09642145455858	2.79123696476869	8.76017960610798	27.8221269001377	22.1178281200995	25.1036799554737		Conserved hypothetical protein. (Os01t0899387-00)
Os01g0899500	22.3811014927847	0.252862091132499	-1.98358	0.000329347142510301	0.000987662693847699	Down	1.81840140502931	2.11843880749022	2.80624033080968	0.282802197153617	0.471753428967396	0.376866659381181	At3g49140	Hypothetical conserved gene. (Os01t0899500-01);FMN-binding split barrel-related domain containing protein. (Os01t0899500-02)
Os01g0900200	214.292709281396	0.225724002619286	-2.14737	5.06687421030749e-19	6.30664485166998e-18	Down	19.3034746357272	21.7792736866625	20.9376084359455	2.53982964356006	4.40403105797136	2.43454904230486		Lipase, class 3 domain containing protein. (Os01t0900200-01)
Os01g0901000	25.4656584524765	0.269595150655451	-1.89113	0.000294837818948408	0.000890838208558582	Down	1.11815517313362	1.11655842560116	1.60383589231754	0.287831511193285	0.150044695259808	0.255712534956314	PUB45	Similar to Arm repeat-containing protein. (Os01t0901000-01);Similar to predicted protein. (Os01t0901000-02)
Os01g0901700	88.3942556763564	0.401425288771513	-1.3168	8.68996578848207e-05	0.000286944110147225	Down	4.08541281993773	4.12078663661557	4.6558494831877	1.77134377660787	0.89930155858792	0.786840199527912	apdD	Similar to emb2421 (embryo defective 2421); monooxygenase/ oxidoreductase. (Os01t0901700-01)
Os01g0901800	63.6670415302249	2.3411183291774	1.2271978556815	6.55932407042925e-05	0.000220429450895882	Up	5.18519191710065	3.55048276201852	5.31826935351102	8.0180554609546	7.61004611564225	6.26361301951797		Similar to acid phosphatase/vanadium-dependent haloperoxidase related. (Os01t0901800-01);Acid phosphatase/vanadium-dependent haloperoxidase related family protein. (Os01t0901800-02)
Os01g0902100	414.422424345577	0.0624491295007339	-4.00117	5.86605222786354e-82	1.34018508182252e-79	Down	22.594764565798	21.1834948219053	20.4593805086375	0.9625959083753	0.932367461737215	0.800007383196415	ABCC3	Similar to MRP-like ABC transporter. (Os01t0902100-00)
Os01g0902700	80.2361360828146	0.16855497247557	-2.56871	9.40321067282959e-13	7.38187656039368e-12	Down	5.2933897341094	6.39281091463862	7.1379241234954	0.827550972201736	0.388257246849273	0.919006209700422	NPF8.1	Similar to Peptide transporter PTR2. (Os01t0902700-01)
Os01g0902800	9.01723057705689	42.3658910891536	5.40483130872593	1.88406594946147e-05	6.88577573039735e-05	Up	0.0685771819414945	0	0	0.575925642378535	0.69385632070752	0.73906211061127	NPF8.3	Similar to cDNA, clone: J090081K18, full insert sequence. (Os01t0902800-00)
Os01g0904700	51.3265033102049	0.296111397639963	-1.75579	1.3822547305791e-05	5.16033466388994e-05	Down	4.04503439150548	3.89499878861239	3.35859269367953	0.647067661759994	0.449749552987881	1.14972340165904	RR26	B-type response regulator, Cytokinin signaling (Os01t0904700-01)
Os01g0905700	2535.24113564146	3.77046704896503	1.91474324166144	1.19440831946501e-32	3.43807116957117e-31	Up	68.2447731012503	88.4742429739318	71.1313966473326	209.268388815952	184.023150083032	183.247923617994	AIRP2	Zinc finger, RING/FYVE/PHD-type domain containing protein. (Os01t0905700-01)
Os01g0906200	117.91121169283	0.455731629188023	-1.13374	0.000128813127771796	0.000414312482241289	Down	9.76465240340443	8.35220032648465	13.3891495981094	1.9602934908288	3.45171142437014	4.12810739661705	VPS53	Similar to heat-intolerant 1. (Os01t0906200-01)
Os01g0907300	254.313235712605	2.1963249133523	1.1350914952393	4.6964161523399e-10	2.93931222304017e-09	Up	10.9858086266525	9.37517405316976	10.3887133407611	15.4132083457656	17.100491262058	12.6598027499658		Hypothetical conserved gene. (Os01t0907300-01);Similar to GPI transamidase component PIG-S-related. (Os01t0907300-02)
Os01g0908100	29.3328831063454	0.261097317979424	-1.93734	0.000103312734884352	0.000337189989051685	Down	3.41770148957542	2.85121749816357	3.74699930964762	0.403693082659807	0.404049751901469	0.932477444240159	SPAC1952.17c	RabGAP/TBC domain containing protein. (Os01t0908100-01);Similar to predicted protein. (Os01t0908100-02)
Os01g0908301	14.4859742476707	9.43132409277468	3.23746032954084	4.08213845293996e-05	0.000141780281556204	Up	0.0486791395128743	0.243048123731298	0.388332659568402	1.54442236165758	2.04589440438192	0.645685191893146		Non-protein coding transcript. (Os01t0908301-01)
Os01g0908600	9.54123842826863	10.3524931656448	3.37190634517848	9.68230034985057e-05	0.000317615651787906	Up	0.103432006524603	0.137712404785734	0.0392913254504334	0.643439861413735	0.483006263052857	0.857458087399384	PROT1	Proline (Pro) and &gamma;-aminobutyric acid (GABA) transporter, Stress tolerance, Cadmium stress tolerance (Os01t0908600-01)
Os01g0908700	1060.30083876267	2.01771741903297	1.01272413940657	2.44512231327534e-13	2.00921053298454e-12	Up	32.4514712282153	32.0419689519729	32.8698749091383	45.6312222114944	48.5978609287028	37.2924054329193	RGLG2	Similar to Hnrpa2b1-prov protein. (Os01t0908700-01)
Os01g0909200	102.071235047236	0.228032329930758	-2.13269	1.50057982950086e-12	1.15981150114457e-11	Down	2.80266767089801	2.5841691526784	3.07742836462077	0.229074398129876	0.49358197630666	0.559658272613969	DCL3A	Dicer-like 3 homolog, 24-nt siRNA processing, Control of agricultural trait (Os01t0909200-01)
Os01g0909500	89.9953564449681	0.397505999760889	-1.33095	2.06189585857457e-06	8.59197304847639e-06	Down	2.52319381125124	2.19891546848105	2.61409225275518	0.556513296209519	0.55343443976114	0.836697657612909	RE1	Hypothetical conserved gene. (Os01t0909500-02);Similar to cDNA clone:J013116D08, full insert sequence. (Os01t0909500-03)
Os01g0910200	20.0802272698128	0.26834156102029	-1.89786	0.0013616547332534	0.00361666167020755	Down	0.825033934224785	1.27697644284027	1.12827779778632	0.153973534344889	0.288955448258844	0.136791703661226		Hypothetical protein. (Os01t0910200-01)
Os01g0910500	12.0671811113224	4.18701762396593	2.06592299067309	0.00380489192858654	0.00919914501357707	Up	0.226235893869867	0.188260687144377	0.47267858744217	0.492586569490314	0.763009893808136	1.1878232100362		Conserved hypothetical protein. (Os01t0910500-01)
Os01g0910900	99.0333631639108	5.50213903118184	2.45999259495444	6.4221890390435e-09	3.61123672418308e-08	Up	3.14227134686652	7.98708685526717	2.92992493582666	23.6350025445479	16.3041810078935	12.6301258819639		Conserved hypothetical protein. (Os01t0910900-01)
Os01g0911000	1541.29497522404	3.1926306531842	1.67474566106942	2.70963330905156e-30	6.76010408100867e-29	Up	48.415099419009	49.7903223885284	47.9405980154648	110.526274526621	115.827403551858	86.2683509100927	SPAC18B11.06	Sas10/Utp3/C1D domain containing protein. (Os01t0911000-01);Hypothetical conserved gene. (Os01t0911000-02)
Os01g0911133	64.3452404185527	3.36750873680034	1.75168168867857	0.00283252182057023	0.00704850948746528	Up	7.22367240075715	7.47097674246632	3.96914316249286	6.25918272510249	5.42138608758412	30.7978538668667	Os01g0911100	Non-protein coding transcript. (Os01t0911133-00)
Os01g0911700	1122.31847231388	0.372375833477258	-1.42517	1.03045374932231e-12	8.06762426783241e-12	Down	61.0098008761311	54.378381187781	67.629193203633	14.2483497717333	11.1128748217242	20.0144351970522	VP1	Similar to Regulatory protein viviparous-1. (Os01t0911700-01);Transcription activator VP1-rice. (Os01t0911700-02)
Os01g0912600	49.8500184165466	0.286242339093764	-1.80469	0.00149221151407079	0.00393068697964268	Down	8.3868220900254	8.4434918184253	9.55785449707066	2.69420824898056	2.24715718725201	0.113979184788455	SRD2	Similar to SRD2 (SHOOT REDIFFERENTIATION DEFECTIVE 2); DNA binding. (Os01t0912600-01)
Os01g0912850	4.29717107574435	74.6253377089673	6.22159365004135	0.000256687924895996	0.000783236948244541	Up	0	0	0	0.129400267332282	1.07928828767449	0.804723887682325		Conserved hypothetical protein. (Os01t0912850-00)
Os01g0913100	142.101184149541	4.54960415375687	2.1857410265739	3.03597365055164e-16	3.13260225713926e-15	Up	3.42713388495041	4.77933499156149	6.86856849619368	15.9898852352894	15.1762187998002	14.4015208955978		Protein of unknown function DUF538 family protein. (Os01t0913100-01)
Os01g0913300	101.800176871861	3.5976990225948	1.84707449821463	4.41959083544819e-12	3.29143809267272e-11	Up	1.80346425557165	1.55752551197354	1.99972971553178	4.18444548006286	3.49011875334634	5.17218125179257	NPF2.13	TGF-beta receptor, type I/II extracellular region family protein. (Os01t0913300-01)
Os01g0913800	34.8276394119936	0.357198002161477	-1.4852	0.00256317813609327	0.00644012934003691	Down	2.38943372684746	3.46141157133455	2.68471175988185	0.25122965335199	0.733400554645432	1.06017653671888	At1g05600	Hypothetical conserved gene. (Os01t0913800-01)
Os01g0914800	206.465014526872	0.373943266220141	-1.41911	6.66738401130101e-09	3.74185971156477e-08	Down	14.3878846409366	12.6786400956037	13.0012189392238	2.15414473603298	4.67979401535657	3.20444336662398	YLS7	Protein of unknown function DUF231, plant domain containing protein. (Os01t0914800-01)
Os01g0915000	133.481434638925	3.24741763414095	1.69929293434957	3.35805391907294e-11	2.33207119343948e-10	Up	5.7139630894878	4.4439430623291	7.07531075399105	11.073938667489	10.6903189312787	15.394966304078		Protein of unknown function DUF506, plant family protein. (Os01t0915000-01)
Os01g0916400	1381.59898251621	0.32681501256106	-1.61345	1.05654669224593e-42	5.1435742073013e-41	Down	114.157229914729	98.4995472136418	112.772027358138	22.2622647528164	26.4561219461113	22.3872683556017	SBP1	Similar to Selenium binding protein. (Os01t0916400-01)
Os01g0916700	88.8243400155906	2.34607098769354	1.23024666726412	4.53157004131013e-05	0.00015636045278703	Up	5.44365147426816	7.08094612472769	6.28536393593686	8.95624137465916	13.3793348596598	7.36302637184884		Conserved hypothetical protein. (Os01t0916700-01)
Os01g0916950	77.0702894425936	15.6296877709016	3.96621705327157	1.30491411561209e-30	3.30962264549693e-29	Up	0.244115959101733	0.345337088688151	0.34775162637022	2.77148194366786	3.86323666911878	3.17052167574669	THO2	Hypothetical gene. (Os01t0916950-00)
Os01g0917100	27.2300774124058	6.79530462034303	2.76453822566635	7.37202497335679e-09	4.11899296364235e-08	Up	0.445811943763775	0.593567087411269	0.677412834215732	2.86579519997848	2.69869492317904	2.21748607312512		Protein of unknown function DUF1675 domain containing protein. (Os01t0917100-01)
Os01g0917300	201.832107132773	3.55934	1.83160832157703	5.05332835279669e-17	5.50797603893298e-16	Up	9.84665426709304	10.6904702976545	8.28434335552221	22.6931357453351	20.0591991426113	26.187151975195		Similar to Cysteine-rich peptide. (Os01t0917300-01)
Os01g0917500	60.3270369641145	0.336250963123106	-1.57239	5.5480237942521e-06	2.1853911266661e-05	Down	1.99637758890854	1.71564117938956	1.68221521519595	0.541931319207447	0.357840012442751	0.320971647225698	MSP1	Leucine-rich repeat receptor-like kinase, Specification of anther cell identity, Control of early sporogenic development, Initiation of anther wall formation (Os01t0917500-01)
Os01g0918400	1329.19487727561	4.49325621696691	2.16776133036978	8.56789420386755e-42	3.97755920520347e-40	Up	52.4435137801036	49.3960083160311	49.9494285855386	166.787203222873	169.57680561264	119.926593037416		Conserved hypothetical protein. (Os01t0918400-00)
Os01g0919200	4.40886428868276	75.5216465626154	6.23881831432525	0.000101195686589624	0.000330838630580049	Up	0	0	0	0.459399202363082	0.255447271580599	0.47615758419631		Bacterial transferase hexapeptide repeat domain containing protein. (Os01t0919200-01)
Os01g0919400	372.702294441044	0.138453334975729	-2.85253	8.14735824275431e-47	5.0083813435067e-45	Down	18.2706045933897	17.8813528730195	20.1309196478303	1.26048979302755	1.69831234428263	2.23966471860816	SPS1	Sucrose phosphate synthase, Sucrose synthesis in pollen germination (Os01t0919400-01)
Os01g0919500	207.95	2.92391870479872	1.54790319986279	2.09101738257854e-15	2.02236231185054e-14	Up	8.40396325027057	8.78456864573164	8.56924282306291	18.0687674073284	18.054131227509	14.3413042272622	TRY3	Zinc finger, RING/FYVE/PHD-type domain containing protein. (Os01t0919500-01);Hypothetical conserved gene. (Os01t0919500-02)
Os01g0919600	226.830103163291	0.440790570694167	-1.18183	1.67990890314726e-10	1.09805264304613e-09	Down	13.5730979350671	12.2403707804828	15.3483688105771	4.02547747175639	4.42211053714281	3.66350268232793		Protein of unknown function DUF707 family protein. (Os01t0919600-01);Similar to predicted protein. (Os01t0919600-02)
Os01g0919900	2049.16749849921	0.218582067502332	-2.19375	6.73044234555968e-24	1.13471112525517e-22	Down	198.093920343457	185.175226472968	194.620373979732	22.450946382151	21.2080148528036	40.8109971610322	SSI2	Similar to Acyl-[acyl-carrier-protein] desaturase, chloroplast precursor (EC 1.14.19.2) (Stearoyl-ACP desaturase) (Delta(9) stearoyl-acyl carrier protein desaturase). (Os01t0919900-01);Similar to Acyl-desaturase. (Os01t0919900-02)
Os01g0919950	171.91261865528	0.260753277570119	-1.93924	1.46696702873281e-13	1.22875428229453e-12	Down	27.3294510873405	25.9121198475997	21.2669590437542	2.88508098486981	5.84401309459317	4.30240722991875	SSI2	Hypothetical protein. (Os01t0919950-00)
Os01g0920100	143.394445119696	0.324354021399343	-1.62436	8.23038740309458e-10	5.04020030605296e-09	Down	17.6189	15.0004823031344	22.4583466324611	2.75598021941574	5.23147704968722	3.88373518538438	Y-2	Conserved hypothetical protein. (Os01t0920100-01)
Os01g0920300	34.0091697519671	0.185906283028652	-2.42735	2.57107438114272e-05	9.20416078579346e-05	Down	3.95667758061403	5.26803648983207	4.5091392426587	1.18512255236993	0.152073029095209	0.404952043009241		Methyltransferase small domain containing protein. (Os01t0920300-01);Methyltransferase small domain containing protein. (Os01t0920300-02)
Os01g0920700	28.7397186038148	10.3027539868573	3.36495812473366	3.02133066447871e-10	1.92625597077235e-09	Up	0.213524407408744	0.554370674947116	0.292005986870266	2.94885563759272	2.45955083193456	1.98255	At4g15970	Nucleotide-diphospho-sugar transferase domain containing protein. (Os01t0920700-00)
Os01g0921300	146.038286684504	0.454747849435768	-1.13686	3.19468833497269e-07	1.47955118977227e-06	Down	10.2574237066307	9.81977040969126	10.0344730431747	2.93640671054191	3.67375134055769	2.55856656352828	ARAD1	Exostosin-like family protein. (Os01t0921300-01)
Os01g0921600	1441.28264702725	0.443304056876387	-1.17363	8.01427572331216e-26	1.53083745959119e-24	Down	171.33981181459	162.750264580369	166.923530176404	49.8128247428426	49.1946001614302	49.6285647189406	TOM20	Similar to Mitochondrial import receptor subunit TOM20 (Translocase of outer membrane 20 kDa subunit). (Os01t0921600-01)
Os01g0921800	62.5392180389008	2.10019566270827	1.07052374144818	0.003450905817994	0.0084303555548195	Up	1.81218252197517	3.08016117407216	2.81220540022801	2.23069421174796	4.38130510158639	4.28318496051826	At1g67340	Tetratricopeptide-like helical domain containing protein. (Os01t0921800-00)
Os01g0922100	16.5043923858632	4.59976360712947	2.20155971952066	0.000343193471046357	0.00102488251980342	Up	0.357227145474705	0.214030210859957	0.488527126322879	0.733350184253867	0.945300597208432	1.53994690728128		Conserved hypothetical protein. (Os01t0922100-01)
Os01g0922350	9.71318586149144	5.16832713299637	2.36969738934588	0.00209703977376379	0.00536811757922243	Up	0.237182791960344	0.197370075232008	0.180200047998481	0.590195889711897	0.492264447618152	1.04867244349546		Hypothetical protein. (Os01t0922350-00)
Os01g0923000	3355.44213167224	4.87194116709281	2.28449671155789	3.25295475796658e-55	2.93119510255902e-53	Up	138.817010661489	158.377696875315	135.474886425525	494.093530151884	422.017138884833	496.180080022491		Conserved hypothetical protein. (Os01t0923000-01)
Os01g0923600	47.4356115717728	0.386928178755811	-1.36986	0.00030252593567496	0.00091141003256245	Down	2.2811225791855	1.84691764165336	2.90409162297516	0.421883554776742	0.767738719252809	0.613318544468681	CAMTA4	Hypothetical conserved gene. (Os01t0923600-01);Ankyrin domain containing protein. (Os01t0923600-02);Hypothetical conserved gene. (Os01t0923600-03)
Os01g0923700	624.18679151617	0.248553684375713	-2.00837	1.33692757235319e-41	6.15729420822663e-40	Down	23.044170450191	22.4269382292002	23.5943146879949	3.17219350361339	3.94705810118742	4.36591548653354	HK3	Similar to Histidine kinase. (Os01t0923700-01);Similar to Histidine kinase. (Os01t0923700-02);Similar to Histidine kinase. (Os01t0923700-03);Histidine kinase, Abscisic acid (ABA)-induced antioxidant defense (Os01t0923700-04)
Os01g0923900	447.765371407927	0.477655152485227	-1.06596	3.21527406811889e-12	2.42188933246286e-11	Down	31.3705896382372	28.6725967481609	30.5894648698911	10.6498429981128	9.35269492222774	8.96082739327766	FBX6	Cyclin-like F-box domain containing protein. (Os01t0923900-01)
Os01g0924400	428.093082812826	0.399398975548153	-1.3241	2.56813615445344e-19	3.25106764927865e-18	Down	31.2561035466418	29.2379813777187	31.7048571504771	8.51152243860402	8.51904250368307	7.61213735733898	TCP20	Similar to Auxin-induced basic helix-loop-helix transcription factor. (Os01t0924400-01)
Os01g0924600	491.248358436496	0.436548167470269	-1.19579	1.76904224153047e-07	8.44361912123815e-07	Down	38.0934490735163	35.9130506164283	36.9546216968878	12.5925031797072	13.2052583887713	6.62549543651192		Conserved hypothetical protein. (Os01t0924600-01)
Os01g0924933	149.014479980979	8.40570028320656	3.07136801613295	1.73828941224407e-37	6.3602102517354e-36	Up	1.56387106964689	2.02303082660884	1.98475695993787	11.1437617360104	10.9544358650765	9.25200520155464	HHT1	Transferase family protein. (Os01t0924933-01);BAHD/HXXXD acyltransferase (class V), Polymerized protective layer synthesis of anther cuticle and pollen wall (Os01t0924933-02)
Os01g0925000	123.175595379021	0.237453194568233	-2.07428	1.66667197062098e-14	1.50931608076054e-13	Down	8.44896577887152	7.69867169704977	9.92957126312943	1.67535465554986	1.02747233943719	1.44462610790425		ENTH/VHS domain containing protein. (Os01t0925000-01);ENTH/VHS domain containing protein. (Os01t0925000-02)
Os01g0925100	65.8565278311533	5.1611854816715	2.36770247884503	4.92077746353598e-13	3.95173977593403e-12	Up	1.13538726813751	1.07248126889815	1.04912330612072	2.92069857615592	5.0154297592451	3.35794963568381		Conserved hypothetical protein. (Os01t0925100-01)
Os01g0925200	621.262256517717	0.390298333825684	-1.35735	2.94766209463025e-15	2.8207920737367e-14	Down	64.5532498785403	53.6487749948821	65.3245651272676	13.9601448231286	13.9596128298989	19.8711511310077	DCI1	Similar to Enoyl CoA hydratase-like protein. (Os01t0925200-01)
Os01g0925400	663.245365579731	3.9321685920183	1.97532517866081	6.48890367928293e-36	2.19691412198826e-34	Up	27.1228076532863	30.7660123169525	24.9985613149911	72.6619800482636	69.3603062558738	76.8841410118485	NAC083	No apical meristem (NAM) protein domain containing protein. (Os01t0925400-01)
Os01g0925600	5.66933700117191	12.4285570715361	3.63558690724113	0.00141092750950162	0.00373658832495341	Up	0.0569398419756651	0.0568585307638067	0.129780438609007	0.637590408128156	0.974957086532618	0.37762800616781		Conserved hypothetical protein. (Os01t0925600-01)
Os01g0926450	75.5139985219161	2.71402454532894	1.44043376838544	1.77421118834578e-06	7.45636408311891e-06	Up	3.51189664325947	3.19216144360062	2.30899302716904	5.88192429223658	5.88712106564425	4.70300693783672	Os01g0926400	Hypothetical protein. (Os01t0926450-01)
Os01g0927400	81.4363	2.33058806733094	1.22069402989082	4.37540483074031e-05	0.000151277849337381	Up	2.24023019676901	2.47113901032164	1.54369153872266	3.25719129475821	3.0816573345116	3.49838144808187		Molecular chaperone, heat shock protein, Hsp40, DnaJ domain containing protein. (Os01t0927400-01)
Os01g0928000	1647.50603322833	3.88699259507198	1.9586543592688	1.02062460064364e-39	4.16503836676164e-38	Up	43.3141964917565	47.6240019632602	37.8825086471694	117.277196513635	113.316146325451	105.667712962987	SCRM	Basic helix-loop-helix (bHLH) transcription factor, Control of stomatal initiation, Regulation of mature stoma differentiation (Os01t0928000-01)
Os01g0928800	208.552725194888	0.321402162988164	-1.63755	1.25679439472103e-10	8.32554551662803e-10	Down	14.0035	11.0158307430039	12.1925738929381	2.6622290343605	1.77638743729267	3.54772831606409	Os01g0928800	Similar to Serine palmitoyltransferase. (Os01t0928800-01)
Os01g0930500	622.710447044963	4.92128830599107	2.29903603698011	3.56271565086184e-25	6.48915220400228e-24	Up	14.9783040156511	20.1067506044707	11.1412944552888	51.303963269787	49.2830336342741	53.1630835652116		Conserved hypothetical protein. (Os01t0930500-01)
Os01g0931400	49.8599405503127	0.274629577436097	-1.86444	1.01566916885061e-06	4.40832325118931e-06	Down	4.11694250689219	3.00423866198653	3.09777886820236	0.738781020654113	0.534035482791743	0.612584757196377	TPK1	Similar to thiamin pyrophosphokinase 1. (Os01t0931400-01);Thiamin pyrophosphokinase, eukaryotic domain containing protein. (Os01t0931400-02)
Os01g0932500	5.74887570074826	17.5639750177891	4.13454748244115	0.00169770576152656	0.00442737126287013	Up	0.0701706766256122	0	0	0.305567187297933	0.145636743216491	0.387812993886029	HAK6	Potassium uptake protein, kup domain containing protein. (Os01t0932500-01)
Os01g0932550	28.1894670420076	11.6379519830167	3.54076529369136	0.000175821716339087	0.000552944623843336	Up	0.2261602549886	0.508133910838032	0.515476967795054	0.42207589705575	0.528061009756885	8.81195141774733	TIM13	Similar to Mitochondrial import inner membrane translocase subunit Tim13. (Os01t0932550-00)
Os01g0932600	485.078636865826	0.411099825828324	-1.28244	4.35095033958807e-17	4.76208314232923e-16	Down	21.8887346013429	21.1037709532641	24.7865546994528	5.78279672488327	5.7817222573446	7.04759244068993		BTB domain containing protein. (Os01t0932600-01)
Os01g0933200	285.328317244786	4.33349795126565	2.1155320225654	4.8820940663666e-23	7.77891045225848e-22	Up	7.75023902499632	10.8014336483647	10.9928267658579	27.1590810346578	34.7165728142179	24.035966564687	HIPP33	Heavy metal transport/detoxification protein domain containing protein. (Os01t0933200-00)
Os01g0933900	207.053369652313	3.29757522141603	1.72140556935586	1.28081321507673e-14	1.16827398413867e-13	Up	8.83897920762428	7.48194498275139	11.8743036820765	16.6051582926834	25.2395432681809	20.0901628514977	GST3	Similar to Glutathione transferase III(B) (EC 2.5.1.18). (Os01t0933900-01);Similar to Glutathione transferase III(B) (EC 2.5.1.18). (Os01t0933900-02)
Os01g0933950	29.6125928586716	4.4267100430284	2.14623487757289	0.000125244007579014	0.000403190378331865	Up	2.02125096415608	1.34557638540642	2.81535652679699	3.14349852612985	11.0119654992828	4.09598504697953	GST3	Hypothetical gene. (Os01t0933950-00)
Os01g0934000	873.151935078871	2.82753538226653	1.49954507744271	1.4304863023512e-33	4.29219855870942e-32	Up	25.1781185502882	26.3636453402309	25.1312	47.750102626813	48.8183756348792	48.7314260219716	ATG18A	WD40 repeat-like domain containing protein. (Os01t0934000-01);WD40 repeat-like domain containing protein. (Os01t0934000-02)
Os01g0934100	8679.36851006296	6.96468858439926	2.80005884632444	6.74174951492356e-118	4.44572414035243e-115	Up	133.422384638164	150.763442534684	159.689576014479	707.02777051883	730.769803984427	630.789573606863	SRC2	C2 calcium-dependent membrane targeting domain containing protein. (Os01t0934100-01)
Os01g0934901	82.459967204226	23.5131942545612	4.55539863652316	2.77335750138072e-26	5.44444979043042e-25	Up	1.10137633945825	0.699874987909735	1.5974750258622	9.71674192138468	23.2223348674998	20.0870598840328		Non-protein coding transcript. (Os01t0934901-00)
Os01g0935500	54.1032814135414	0.229319682738709	-2.12457	2.15526928991123e-08	1.14011191334137e-07	Down	3.12636349085168	2.06849748528963	3.23501698962091	0.357953104257045	0.447836701877861	0.477013941101733	HAK2	Similar to Potassium transporter 7 (OsHAK7). (Os01t0935500-01);Similar to Potassium transporter HAK4. (Os01t0935500-02)
Os01g0935600	605.098034081472	0.0606354126795947	-4.0437	2.68168110840411e-112	1.49632648769895e-109	Down	61.0458744626044	60.0646829749941	66.4330796952613	2.78476987079503	2.32269188262183	2.52899697071795		Immunoglobulin/major histocompatibility complex, conserved site domain containing protein. (Os01t0935600-01);Similar to Cold-induced thioredoxin domain-containing protein. (Os01t0935600-02);Similar to predicted protein. (Os01t0935600-03)
Os01g0935700	91.0229749888769	0.24787273936354	-2.01233	1.51945404570182e-12	1.17377420489985e-11	Down	6.50428194875867	5.85351284658164	7.01590832651257	1.09898061799867	0.916626320671692	1.19824271187863	CYC1-1	Similar to Cytochrome c1, heme protein. (Os01t0935700-01);Similar to Cytochrome c1 (Fragment). (Os01t0935700-02)
Os01g0936100	647.708628718921	0.221919249404073	-2.17189	2.67408233786888e-27	5.58592505639061e-26	Down	38.019317850013	45.549262717258	30.9449	4.87503413691446	6.08209210523853	6.18718783470039	RLCK185	Similar to Protein kinase. (Os01t0936100-01);Similar to protein kinase family protein. (Os01t0936100-02)
Os01g0937025	6.56028966175737	11.1487333507461	3.47880790436914	0.00207018635708252	0.00530622412992485	Up	0	0.0478249324181552	0.218322233174031	0.804436496236458	0.37275334659276	0.714669824756836	CLP	Hypothetical gene. (Os01t0937025-00)
Os01g0937050	38.211502357736	4.13024107905815	2.04622599312437	3.1599017345318e-06	1.28409732251317e-05	Up	0.75160591407878	0.750532606082249	1.81387248314707	3.05293289539011	3.09692251016244	2.85886614081159	CLP	Homolog of xylanase inhibitor, Chitinase-like protein, Defense response against pathogens, Growth regulation through calcium signaling (Os01t0937050-01)
Os01g0937100	205.477031452973	2.18712070971928	1.12903284658976	8.8798062300419e-06	3.40533409681028e-05	Up	6.74518128019417	6.61527136771213	12.5371231399855	12.9629759259389	11.9994718342476	12.5149794351768	CLP	Similar to Xylanase inhibitor precursor (Xylanase inhibitor TAXI-I). (Os01t0937100-01)
Os01g0938200	74.9800878064434	0.41396125956262	-1.27243	3.31270487962409e-05	0.000116960491703934	Down	5.80283977781411	4.90544186981862	5.49340238916067	1.14599583160289	2.05505660396581	1.27264340313906	BRN1	Similar to RNA-binding protein BRUNOL5 (Fragment). (Os01t0938200-01)
Os01g0939100	42.1478667981715	2.35211489425161	1.23395853352401	0.00342666245824163	0.00838036170143973	Up	0.789543739023031	0.386770238335197	0.696060782655867	1.05647247858444	1.25219118407731	0.617487655434282	ACA1	Similar to Calmodulin-stimulated calcium-ATPase. (Os01t0939100-01)
Os01g0939700	976.824739702792	3.36605119718383	1.75105712003135	1.01171623436903e-32	2.92089020300671e-31	Up	35.2797895885009	34.7474748920356	37.0157589178182	80.4330125733245	93.9063974614037	66.9764329518048	SFGH	Similar to Esterase D (EC 3.1.1.1). (Os01t0939700-01);Similar to esterase D. (Os01t0939700-02)
Os01g0939800	38.8587855970481	13.7060390285618	3.77673979514399	1.97033715733826e-14	1.77434303600774e-13	Up	0.0631530848710603	0.163963542668652	0.100759403939101	0.848596689285513	0.865075075659684	1.31932885641308		Hypothetical protein. (Os01t0939800-01)
Os01g0940100	71.2101609585565	0.372259144040636	-1.42562	1.94257625222423e-06	8.11925237082772e-06	Down	8.35294464206942	7.95971286298066	8.21375011331943	1.95974020449213	1.78315606004272	2.37416422167315	HXK3	Similar to Hexokinase. (Os01t0940100-01);Similar to Hexokinase-3. (Os01t0940100-02)
Os01g0940700	10.4925844657806	5.15135069395036	2.36495075928093	0.00376710355306722	0.00912133241190522	Up	0.0511064764786115	0.459301458844531	0.349454127532866	0.763027505647475	1.03417932116334	1.18629287522345		Similar to Glucan endo-1,3-beta-glucosidase GII precursor (EC 3.2.1.39) ((1->3)- beta-glucan endohydrolase GII) ((1->3)-beta-glucanase isoenzyme GII) (Beta-1,3-endoglucanase GII). (Os01t0940700-01);Similar to Beta 1,3-glucanase. (Os01t0940700-02)
Os01g0940800	187.731572268067	3.91314189210342	1.96832742389128	4.70665404078905e-14	4.10347256591028e-13	Up	4.48607227655542	7.73760504260839	4.75096557415931	15.0530790086205	15.5883411986606	14.2748850402261		Similar to Beta-1,3-glucanase precursor. (Os01t0940800-01)
Os01g0941800	213.690393098606	2.77495006205666	1.47246180898654	1.48227162052833e-11	1.05697004349052e-10	Up	6.0268015837623	8.07230971970664	6.0046301525435	12.3926022988289	11.5721538952079	13.5826411373386	PAP16	Metallophosphoesterase domain containing protein. (Os01t0941800-01);Similar to predicted protein. (Os01t0941800-02)
Os01g0942300	8002.31841166728	3.79193908807343	1.92293578964751	3.85081729769786e-35	1.23596752093698e-33	Up	600.333812849462	726.983506093838	550.212576312917	1663.22040371325	1499.4997878659	1619.5196232128		Similar to Beta glucanase precursor (EC 3.2.1.73) (Fragment). (Os01t0942300-01)
Os01g0944000	26.6946422991756	3.19615978140696	1.67633953282203	0.000456981570702069	0.00133272894501161	Up	0.551878468379523	0.419878381025034	0.688834635693961	1.56945331231546	0.859053097224545	1.0893115562533	SCAR2	Conserved hypothetical protein. (Os01t0944000-01);Hypothetical conserved gene. (Os01t0944000-02);Conserved hypothetical protein. (Os01t0944000-03)
[truncated: 8,196 more rows]

## Sheet: Supplementary Table 4
Transcriptome analysis determined that gene expression between OsGRP3-Mock and Nip-Mock was significant (q < 0.01, |log2(FC)| ≥ 1).
[truncated: 917 more rows]

## Sheet: Supplementary Table 5
Transcriptome analysis determined that gene expression between OsGRP3-Aging and OsGRP3-Mock was significant (q < 0.01, |log2(FC)| ≥ 1).
[truncated: 8,036 more rows]

[truncated: 2 more sheets: Supplementary Table5, Supplementary Table 6]
